# Supplementary material for: Observation of Chiral-selective room-temperature phosphorescence enhancement via chirality-dependent energy transfer
Source: Nat Commun. 2023 Mar 18;14:1514. doi: 10.1038/s41467-023-37157-w (PMC10024683; doi:10.1038/s41467-023-37157-w)
Supplement: Supplementary file 3 — Source Data [file 41467_2023_37157_MOESM3_ESM.xlsx]

## Sheet: fig1e
steady-state 365 nm
R-4FMNNI@R-4FBrBI		S-4FMNNI@R-4FBrBI
R@R		S@R
Wavelength (nm)	Intensity (a.u.)	Wavelength (nm)	Intensity (a.u.)
380	456.117	380	370.473
381	453.139	381	170.148
382	481.568	382	200.377
383	488.782	383	310.388
384	578.501	384	520.18
385	564.362	385	170.439
386	480.978	386	210.905
387	438.858	387	240.944
388	488.566	388	360.424
389	446.639	389	240.621
390	536.536	390	250.083
391	525.717	391	240.639
392	696.662	392	370.572
393	554.574	393	310.578
394	533.697	394	290.023
395	472.65	395	200.127
396	441.856	396	180.759
397	501.4	397	440.232
398	510.705	398	380.525
399	679.975	399	250.991
400	579.156	400	340.505
401	571.368	401	280.672
402	523.252	402	280.751
403	565.66	403	730.379
404	730.053	404	480.702
405	804.075	405	520.264
406	1213.22	406	760.83
407	2062.85	407	1310.79
408	4224.61	408	3110.24
409	7295.19	409	4930.31
410	13762.7	410	7930.58
411	22549.3	411	11800.2
412	34437.9	412	16380.6
413	42633.8	413	20150.5
414	48342	414	23360.9
415	53875.5	415	24950.1
416	59134.8	416	26550.2
417	64683.4	417	26840.7
418	70849.6	418	29250.4
419	79080.8	419	29721
420	86178.2	420	30670.5
421	94626.6	421	32941
422	103927	422	32710.9
423	114271	423	34870.3
424	126115	424	35880.2
425	134113	425	36851
426	145446	426	39460.2
427	154678	427	41370.8
428	165794	428	41440.2
429	168488	429	43870.8
430	176825	430	43080.8
431	183469	431	46430
432	190184	432	47420.4
433	193045	433	49110.8
434	196946	434	52150.5
435	202670	435	52050.4
436	214517	436	53610.8
437	213216	437	54481
438	224230	438	56530.8
439	230803	439	58060.6
440	234050	440	58170.7
441	239307	441	59780.3
442	247708	442	60410.1
443	247180	443	60310.8
444	252482	444	60800.6
445	258250	445	60510.4
446	261360	446	59500.7
447	266464	447	60800
448	272843	448	61590.7
449	280614	449	64230.2
450	285089	450	62660.2
451	295577	451	62850.3
452	306709	452	65350.1
453	314631	453	63430.8
454	322419	454	67180.1
455	334724	455	68670.3
456	352318	456	68820.1
457	362207	457	70410.9
458	369694	458	72010.3
459	380210	459	75200.9
460	391948	460	77481
461	404934	461	79470.6
462	410271	462	79270.2
463	414875	463	80060.8
464	422237	464	83610.9
465	433607	465	83610.5
466	439220	466	84510
467	446924	467	86230.6
468	454214	468	86660.4
469	462854	469	88870.1
470	465417	470	88510.1
471	479868	471	90600.6
472	490734	472	92460.1
473	506394	473	93890.9
474	510614	474	95550.4
475	523482	475	97090.5
476	532129	476	97190.9
477	549121	477	98650.4
478	559239	478	99960.4
479	569862	479	99620.5
480	587119	480	103991
481	593970	481	104301
482	607543	482	104111
483	610548	483	105150
484	622814	484	104110
485	631293	485	104320
486	629322	486	105571
487	628744	487	104970
488	634167	488	105040
489	636598	489	105921
490	635272	490	101990
491	641959	491	103620
492	632971	492	102101
493	634336	493	102221
494	627370	494	100950
495	626846	495	101660
496	624789	496	99230.5
497	615597	497	98281
498	614531	498	97090.4
499	611720	499	97200.7
500	603183	500	95660.2
501	599098	501	92360.7
502	595236	502	92540.7
503	588929	503	92710.7
504	581777	504	89890.2
505	576510	505	91490.3
506	565474	506	88620.7
507	570073	507	88030.9
508	555262	508	85410.1
509	542082	509	86480.1
510	540712	510	83221
511	533932	511	81770.4
512	516414	512	79640.5
513	518886	513	78220.9
514	503364	514	78190.8
515	497993	515	74180.9
516	487212	516	72900.7
517	478550	517	73300
518	469595	518	72290.4
519	461724	519	69040.6
520	455093	520	68010.3
521	448108	521	65830.8
522	441085	522	63610.8
523	427907	523	63830.6
524	425549	524	61580.5
525	419143	525	60690.5
526	407725	526	58820.9
527	400733	527	58050.7
528	392551	528	56260.2
529	391465	529	55910.9
530	379327	530	53560.1
531	369072	531	52850.6
532	366176	532	51140.1
533	357783	533	49550.4
534	351268	534	48970.1
535	341888	535	47930.8
536	334429	536	45260.5
537	324538	537	43370.3
538	318029	538	43120.9
539	313192	539	41590.4
540	302714	540	40600.5
541	297790	541	39790.3
542	287149	542	37970.7
543	279498	543	37910.9
544	274586	544	36190.7
545	270634	545	34500.3
546	259147	546	34700.6
547	254636	547	32890.7
548	248976	548	31410.8
549	248115	549	29930.4
550	237379	550	29510.5
551	230773	551	28900.4
552	225467	552	28350.5
553	223486	553	26280.9
554	214308	554	26380.2
555	208920	555	25480.4
556	208306	556	24590.5
557	201437	557	23110
558	193436	558	23420.8
559	194529	559	22570.3
560	186224	560	21770.2
561	185811	561	21270.9
562	178800	562	19730.6
563	180045	563	20260.5
564	173525	564	19670.1
565	170167	565	18950.2
566	164561	566	17600.1
567	161953	567	17100.5
568	159789	568	17050.7
569	156911	569	16510.4
570	154852	570	15870.9
571	152250	571	15800.1
572	146604	572	15080.3
573	145600	573	14340.1
574	141530	574	13420.9
575	142219	575	13400.8
576	139924	576	13290.1
577	137767	577	12730.7
578	136172	578	11920.2
579	137104	579	12100.7
580	135545	580	11640.3
581	132702	581	11490.1
582	135980	582	10600.8
583	133472	583	10330.8
584	139920	584	10250.6
585	137625	585	10060.5
586	142822	586	9470.17
587	146220	587	9220.45
588	151674	588	8620.74
589	158235	589	8880.06
590	165126	590	9000.39
591	169243	591	8410.55
592	185449	592	8400.39
593	188626	593	9000.98
594	206206	594	8600.14
595	213661	595	8420.3
596	228121	596	8230.04
597	244246	597	7530.87
598	259832	598	7720.54
599	277210	599	8280.99
600	297371	600	8530.94
601	316216	601	8010
602	329103	602	8680.28
603	347523	603	7560.47
604	360635	604	8020.43
605	381023	605	7900.31
606	399812	606	8050.76
607	411813	607	8050.54
608	420602	608	8590.24
609	434452	609	8710.66
610	430811	610	8990.4
611	448605	611	8310.92
612	452402	612	7820.99
613	449039	613	7050.26
614	456016	614	7470.52
615	445082	615	8040.16
616	455104	616	7640.82
617	448596	617	6970.74
618	441768	618	7410.16
619	429384	619	7420.47
620	427803	620	6730.42
621	423313	621	6680.54
622	408548	622	6740.96
623	406465	623	6250.71
624	395608	624	6280.87
625	387124	625	6670.3
626	382781	626	5820.69
627	372438	627	5750.9
628	359369	628	5370.8
629	361278	629	5330.84
630	348448	630	4780.18
631	337753	631	4640.13
632	334351	632	4670.69
633	321112	633	4630.34
634	320072	634	4360.04
635	316815	635	4490.75
636	307650	636	4010.67
637	295881	637	3840.38
638	290349	638	3790.44
639	287086	639	4180.9
640	280146	640	3710.87
641	271256	641	3350.19
642	276606	642	3490.31
643	266745	643	2750.15
644	269402	644	3290.4
645	266767	645	3200.14
646	257578	646	3540.83
647	260297	647	3210.44
648	256148	648	3320.06
649	265403	649	2980.22
650	251547	650	3120.37
651	259644	651	3170.7
652	268565	652	3220.27
653	265578	653	2630.23
654	259485	654	2870.05
655	265740	655	2770.88
656	259380	656	2740.68
657	268285	657	2840.43
658	269276	658	2430.88
659	268239	659	2420.59
660	273193	660	2550.74
661	275996	661	2520.4
662	273971	662	2410.23
663	288930	663	2570.59
664	273518	664	2610.07
665	278728	665	2330.87
666	278839	666	2240.91
667	273549	667	2160.01
668	277489	668	2230.9
669	272314	669	2030.79
670	266684	670	2420.45
671	267690	671	1880.74
672	272001	672	1660.37
673	256996	673	1770.09
674	256965	674	2170.14
675	251807	675	1800.24
676	245144	676	1680.35
677	247701	677	1720.22
678	241131	678	1670.03
679	240027	679	1560.97
680	234560	680	1600.84
681	233614	681	1700.82
682	226342	682	1480.01
683	220024	683	1620.93
684	217457	684	1350.8
685	214728	685	1570.19
686	214268	686	1470.72
687	197061	687	1220.61
688	200042	688	1230.54
689	196838	689	1070.86
690	199761	690	1190.23
691	189965	691	1000.6
692	180465	692	1080.55
693	178173	693	1070.73
694	180252	694	1270.35
695	172483	695	1050.86
696	167876	696	970.54
697	162025	697	1000.47
698	165383	698	860.001
699	150348	699	810.545
700	151913	700	850.363
701	139203	701	800.624
702	140146	702	1020.36
703	137514	703	700.717
704	141694	704	770.158
705	141082	705	750.13
706	129357	706	720.664
707	135140	707	800.937
708	127043	708	750.94
709	124801	709	630.376
710	122532	710	970.385
711	117072	711	890.677
712	112960	712	580.213
713	115843	713	680.397
714	122301	714	580.464
715	110788	715	600.816

## Sheet: fig1f
delayed emission 424nm
R-4FMNNI@R-4FBrBI		S-4FMNNI@R-4FBrBI
R@R		S@R
Wavelength (nm)	RTP Intensity (a.u.)	Wavelength (nm)	RTP Intensity (a.u.)
430	8443.44	430	657.39
431	8715.9	431	680.756
432	8742.36	432	660.489
433	9073.16	433	634.211
434	9121.13	434	590.839
435	9379.7	435	571.797
436	9702.61	436	631.793
437	9837.71	437	671.554
438	10051.1	438	662.961
439	10379.6	439	669.459
440	10634.4	440	669.92
441	10720.4	441	607.949
442	11236	442	674.382
443	11275.1	443	734.655
444	11520.9	444	762.795
445	11779.1	445	734.947
446	12046.3	446	798.625
447	12333.2	447	765.461
448	12741.7	448	755.263
449	12999.3	449	793.945
450	13167.1	450	768.787
451	13417.5	451	798.233
452	13902.9	452	801.741
453	14058.2	453	886.37
454	14598.8	454	903.568
455	14907.7	455	947.565
456	15011.4	456	897.863
457	15148.5	457	920.095
458	15610	458	951.819
459	15748.6	459	1029.62
460	16115.9	460	942.701
461	16046.3	461	919.302
462	16140.1	462	958.976
463	16590.1	463	1018.01
464	16841.2	464	959.435
465	16951.7	465	1056.28
466	17168.5	466	1044.87
467	17151.6	467	1043.02
468	17657.7	468	1080.07
469	17689.4	469	1097.84
470	18027.4	470	1040.4
471	18248.7	471	994.966
472	18369.8	472	1039.51
473	18615.5	473	1054.5
474	18891.8	474	1024.89
475	19107.1	475	1089.3
476	19415.6	476	1078.71
477	19963	477	1100.9
478	19838.2	478	1070.66
479	20132.8	479	1180.36
480	20287.2	480	1041.32
481	20149.7	481	1167.36
482	20614	482	1124
483	20842.4	483	1053.15
484	20650.7	484	1083.03
485	21020.6	485	1055.06
486	20976.2	486	1063.22
487	20768	487	1070.21
488	20671.4	488	1088.03
489	20562.2	489	1119.23
490	20831.7	490	1103.42
491	20717.6	491	1113.46
492	20622.2	492	1110.09
493	20722.8	493	1089.45
494	20576.7	494	1053.76
495	20081.3	495	1015.22
496	20057.1	496	1025.06
497	19953.5	497	994.993
498	19684.6	498	1016.05
499	19458.6	499	1029.7
500	19407.1	500	977.801
501	19200.2	501	1011.81
502	19050.5	502	928.639
503	18717.6	503	947.191
504	18427.1	504	947.797
505	18508.9	505	989.968
506	17999.7	506	953.282
507	17923.9	507	938.435
508	17452.8	508	830.453
509	17482.8	509	921.272
510	17091.2	510	948.688
511	16864.8	511	790.98
512	16713.2	512	872.05
513	16522.8	513	860.978
514	16523.1	514	823.539
515	15979	515	852.086
516	15909.7	516	813.415
517	15757.8	517	765.692
518	15596.6	518	746.938
519	15235.1	519	750.644
520	14964.7	520	774.407
521	14903.7	521	769.662
522	14613.7	522	712.436
523	14527.6	523	718.766
524	14170.7	524	735.433
525	14160.9	525	692.909
526	13750.2	526	651.642
527	13503.8	527	745.192
528	13452.5	528	709.621
529	13145.5	529	655.139
530	13099	530	658.255
531	12732.2	531	578.031
532	12416.1	532	654.219
533	12384.9	533	596.199
534	11790.8	534	633.915
535	11975.3	535	544.403
536	11596.1	536	560.01
537	11618.1	537	572.551
538	11199.3	538	537.814
539	11110.2	539	515.644
540	10937.1	540	496.388
541	10960	541	520.472
542	10666.5	542	541.504
543	10446.7	543	506.693
544	9978.86	544	466.126
545	10082.7	545	438.679
546	9825.1	546	513.628
547	9856.89	547	517.768
548	9631.39	548	454.678
549	9434.95	549	424.403
550	9424.72	550	490.646
551	9239.62	551	511.097
552	9004.41	552	394.754
553	8856.15	553	434.884
554	8804.55	554	458.899
555	8936.34	555	357.753
556	8761.53	556	425.501
557	8671.47	557	435.292
558	8678.33	558	360.393
559	8502.87	559	377.387
560	8687.83	560	345.55
561	8314.65	561	360.645
562	8433.06	562	357.96
563	8421.07	563	369.292
564	8574.45	564	335.973
565	8595.67	565	373.904
566	8744.79	566	431.637
567	8851.14	567	379.364
568	9173.76	568	414.872
569	9206.03	569	378.33
570	9297.6	570	351.789
571	10073	571	348.548
572	10272	572	375.965
573	10845.7	573	346.138
574	11441.5	574	333.617
575	12251.9	575	345.664
576	12954.7	576	351.235
577	13956.3	577	379.872
578	14979	578	392.716
579	16337.1	579	344.754
580	17507	580	440.22
581	18844.1	581	351.355
582	21072.8	582	333.072
583	23448.4	583	426.468
584	26062.6	584	423.181
585	28665	585	511.653
586	32425.8	586	423.752
587	35619.7	587	516.338
588	39636.6	588	539.047
589	44693.7	589	451.217
590	49803.1	590	559.439
591	55593.7	591	612.132
592	62146.2	592	644.511
593	68665.7	593	647.941
594	77009.9	594	759.423
595	85044.5	595	763.758
596	93970.6	596	719.163
597	102355	597	896.163
598	113768	598	947.247
599	123297	599	959.422
600	134870	600	1092.03
601	145549	601	1222.9
602	158241	602	1303.64
603	171902	603	1317.72
604	181054	604	1460.5
605	194994	605	1388.23
606	201677	606	1468.55
607	214119	607	1618.41
608	225338	608	1689.92
609	233972	609	1598.06
610	239271	610	1673.33
611	245736	611	1714.31
612	251386	612	1910.03
613	255985	613	2043.65
614	257122	614	1772.93
615	259843	615	1794.63
616	259689	616	1959.81
617	261352	617	1967.89
618	258911	618	2025.09
619	259875	619	1954.03
620	256032	620	1829.71
621	247496	621	1766.41
622	249354	622	1846.19
623	244329	623	1825.41
624	237637	624	1749.83
625	236079	625	1725.98
626	233892	626	1662.38
627	229455	627	1619.99
628	223524	628	1701.42
629	218811	629	1545.51
630	213611	630	1526.45
631	209632	631	1510.55
632	204769	632	1540.91
633	198093	633	1370.7
634	194973	634	1659.89
635	192746	635	1570.61
636	188485	636	1345.29
637	180880	637	1362.37
638	177803	638	1356.47
639	173998	639	1210.55
640	170193	640	1174.52
641	169751	641	1272.26
642	165072	642	1304.61
643	161888	643	1317.98
644	160755	644	1194.29
645	160668	645	1344.71
646	157373	646	1245.62
647	155252	647	1260.24
648	154902	648	1249.25
649	156062	649	1149.65
650	155296	650	1199.34
651	157321	651	1168.13
652	154627	652	1103.32
653	153810	653	1090.89
654	157709	654	1210.38
655	156935	655	1159.04
656	158258	656	1266.52
657	160959	657	1209.53
658	159896	658	1185.49
659	161151	659	1314.26
660	160094	660	1200.06
661	163719	661	1122.28
662	163738	662	1245.89
663	163634	663	1347.67
664	164085	664	1189.76
665	165866	665	1325.11
666	163583	666	1229
667	166058	667	1115.43
668	166056	668	1366.27
669	166909	669	1298.39
670	164589	670	1312.26
671	164820	671	1521.86
672	163522	672	1226.74
673	162588	673	1351.44
674	159969	674	1094.59
675	160406	675	1097.15
676	158047	676	1179.63
677	155777	677	1200.73
678	153215	678	1213.74
679	152429	679	1234.71
680	148739	680	1121.73
681	145422	681	1153.12
682	142505	682	1150.01
683	144041	683	1074.8
684	140949	684	1122.59
685	136068	685	1217.53
686	131616	686	1015.4
687	131850	687	1111.28
688	129149	688	800.169
689	123737	689	1063.19
690	120322	690	910.303
691	119097	691	908.037
692	115739	692	883.909
693	112965	693	997.598
694	109703	694	852.617
695	108244	695	957.619
696	102202	696	965.455
697	101048	697	845.447
698	97624.5	698	838.13
699	97461.5	699	986.282
700	92874.9	700	894.324
701	92306.3	701	912.192
702	90801.9	702	675.249
703	86638	703	921.957
704	82145.5	704	793.805
705	83746.1	705	700.692
706	81669.5	706	824.805
707	79387.7	707	869.158
708	78512.5	708	757.401
709	75157.1	709	757.25
710	75269.8	710	1201.59
711	70986.5	711	894.724
712	72161.1	712	728.274
713	70851.1	713	727.977
714	69357.6	714	662.395
715	69259.2	715	807.832
716	68068.7	716	605.653
717	65949.8	717	755.085
718	67438.7	718	594.944
719	63174	719	695.592
720	65531.9	720	472.498
721	62080.1	721	815.624
722	60501.5	722	585.925
723	61184.7	723	751.323
724	59690.6	724	726.258
725	59297.7	725	1479.44
726	58717.4	726	652.643
727	54864.3	727	623.93
728	57134.7	728	784.41
729	54784.8	729	604.88
730	55145.6	730	770.191
731	54634.1	731	628.494
732	51701.7	732	595.062
733	53700.6	733	886.456
734	50936	734	570.445
735	50428	735	653.652
736	50571.7	736	667.694
737	50751.5	737	504.99
738	48549.9	738	721.548
739	48241.5	739	683.531
740	49035	740	643.433
741	48121.5	741	492.152
742	47636.4	742	752.593
743	45733.4	743	1874.79
744	46242.8	744	897.075
745	45030.1	745	854.629
746	43567.5	746	691.071
747	44862.9	747	765.579
748	42618.9	748	873.593
749	42040.1	749	794.409
750	39891.2	750	1035.29

## Sheet: fig1g
Time-resolved emission
R-4FMNNI@R-4FBrBI		S-4FMNNI@R-4FBrBI
R@R at 615 nm		S@R at 618 nm
Time (ms)	Intensity	Time (ms)	Intensity
0.34133	3.80976	0.08533	3.95713
0.68267	3.82295	0.17067	3.94743
1.024	3.82666	0.256	3.96066
1.36534	3.83569	0.34133	3.95904
1.70667	3.84609	0.42667	3.95947
2.048	3.84609	0.512	3.96605
2.38934	3.85956	0.59733	3.9609
2.73067	3.87367	0.68267	3.96308
3.07201	3.86776	0.768	3.96298
3.41334	3.87431	0.85334	3.97345
3.75467	3.88207	0.93867	3.97896
4.09601	3.87955	1.024	3.97873
4.43734	3.88451	1.10934	3.97996
4.77868	3.88525	1.19467	3.9829
5.12001	3.89148	1.28	3.979
5.46134	3.88913	1.36534	3.97488
5.80268	3.89014	1.45067	3.97456
6.14401	3.89586	1.536	3.98259
6.48535	3.90086	1.62134	3.99105
6.82668	3.89752	1.70667	3.98628
7.16801	3.89614	1.792	3.98403
7.50935	3.90601	1.87734	3.9933
7.85068	3.9111	1.96267	3.9886
8.19202	3.91323	2.048	3.98322
8.53335	3.90752	2.13334	3.98209
8.87468	3.90816	2.21867	3.99467
9.21602	3.91105	2.304	3.99528
9.55735	3.91259	2.38934	3.99096
9.89869	3.91876	2.47467	4.00165
10.24	3.9195	2.56001	3.99449
10.5814	3.92423	2.64534	3.98664
10.9227	3.92686	2.73067	3.99238
11.264	3.9266	2.81601	3.99007
11.6054	3.93136	2.90134	3.98367
11.9467	3.92957	2.98667	3.99577
12.288	3.92793	3.07201	3.98137
12.6294	3.93707	3.15734	3.989
12.9707	3.93303	3.24267	3.98453
13.312	3.93505	3.32801	3.98722
13.6534	3.93536	3.41334	3.99765
13.9947	3.94255	3.49867	3.99603
14.336	3.94488	3.58401	3.99118
14.6774	3.9352	3.66934	3.99734
15.0187	3.94954	3.75467	3.99189
15.36	3.94335	3.84001	3.98856
15.7014	3.94861	3.92534	3.98945
16.0427	3.94978	4.01067	3.99269
16.384	3.95342	4.09601	3.99251
16.7254	3.95158	4.18134	3.99546
17.0667	3.9524	4.26668	3.98914
17.408	3.9527	4.35201	3.99087
17.7494	3.95689	4.43734	3.99454
18.0907	3.95641	4.52268	3.98668
18.432	3.96199	4.60801	3.99202
18.7734	3.96562	4.69334	3.99123
19.1147	3.95756	4.77868	3.99616
19.456	3.96398	4.86401	3.99939
19.7974	3.97271	4.94934	4.00035
20.1387	3.96066	5.03468	3.98807
20.48	3.9703	5.12001	3.99374
20.8214	3.97063	5.20534	3.98954
21.1627	3.96984	5.29068	3.98994
21.504	3.96699	5.37601	3.99454
21.8454	3.97451	5.46134	3.98762
22.1867	3.97081	5.54668	3.99458
22.528	3.96421	5.63201	3.99528
22.8694	3.9774	5.71735	3.99065
23.2107	3.97419	5.80268	3.99594
23.5521	3.97644	5.88801	3.98534
23.8934	3.9697	5.97335	3.98941
24.2347	3.97387	6.05868	3.98209
24.576	3.97424	6.14401	3.98358
24.9174	3.97621	6.22935	3.99414
25.2587	3.98552	6.31468	3.99229
25.6	3.98565	6.40001	3.98673
25.9414	3.98037	6.48535	3.98381
26.2827	3.99061	6.57068	3.9857
26.6241	3.9882	6.65601	3.98994
26.9654	3.98601	6.74135	3.98195
27.3067	3.99594	6.82668	3.9843
27.6481	4.00039	6.91201	3.99326
27.9894	3.99572	6.99735	3.9973
28.3307	3.63155	7.08268	2.78319
28.6721	3.58388	7.16801	2.2014
29.0134	3.58704	7.25335	2.18752
29.3547	3.57043	7.33868	2.13672
29.6961	3.57334	7.42402	2.10721
30.0374	3.5432	7.50935	2.02938
30.3787	3.56467	7.59468	2.06446
30.7201	3.56348	7.68002	2.1038
31.0614	3.53945	7.76535	2.07555
31.4027	3.54083	7.85068	1.94448
31.7441	3.53479	7.93602	1.89763
32.0854	3.53263	8.02135	2.06446
32.4267	3.5412	8.10668	1.86332
32.7681	3.53605	8.19202	1.91381
33.1094	3.52504	8.27735	1.93952
33.4507	3.53135	8.36268	1.85733
33.7921	3.53732	8.44802	1.94939
34.1334	3.5266	8.53335	1.92428
34.4747	3.51348	8.61868	1.91908
34.8161	3.52153	8.70402	1.91381
35.1574	3.5193	8.78935	1.90849
35.4987	3.50947	8.87469	1.89763
35.8401	3.51228	8.96002	1.83885
36.1814	3.50297	9.04535	1.89209
36.5227	3.51188	9.13069	1.86923
36.8641	3.51014	9.21602	1.90309
37.2054	3.51014	9.30135	1.85733
37.5467	3.50893	9.38669	1.90309
37.8881	3.50243	9.47202	1.74819
38.2294	3.50092	9.55735	1.76343
38.5707	3.4936	9.64269	1.80618
38.9121	3.49415	9.72802	1.716
39.2534	3.48101	9.81335	1.79239
39.5947	3.48841	9.89869	1.80618
39.9361	3.47972	9.98402	1.88081
40.2774	3.48244	10.0694	1.76343
40.6187	3.47943	10.1547	1.78533
40.9601	3.47885	10.24	1.86332
41.3014	3.46404	10.3254	1.81291
41.6427	3.48029	10.4107	1.79239
41.9841	3.46982	10.496	1.76343
42.3254	3.48159	10.5814	1.90309
42.6668	3.46449	10.6667	1.89763
43.0081	3.46953	10.752	1.69897
43.3494	3.46938	10.8374	1.8451
43.6908	3.46627	10.9227	1.73239
44.0321	3.46967	11.008	1.74819
44.3734	3.44809	11.0934	1.74819
44.7148	3.45515	11.1787	1.72428
45.0561	3.44963	11.264	1.82607
45.3974	3.46389	11.3494	1.79934
45.7388	3.45362	11.4347	1.75587
46.0801	3.43584	11.52	1.66276
46.4214	3.42651	11.6054	1.70757
46.7628	3.44669	11.6907	1.85126
47.1041	3.42797	11.776	1.77085
47.4454	3.43759	11.8614	1.77815
47.7868	3.44716	11.9467	1.78533
48.1281	3.45271	12.032	1.76343
48.4694	3.44483	12.1174	1.74036
48.8108	3.43152	12.2027	1.73239
49.1521	3.42684	12.288	1.68124
49.4934	3.42716	12.3734	1.6721
49.8348	3.43249	12.4587	1.75587
50.1761	3.43024	12.544	1.716
50.5174	3.42991	12.6294	1.72428
50.8588	3.40943	12.7147	1.79934
51.2001	3.41681	12.8	1.66276
51.5414	3.4062	12.8854	1.65321
51.8828	3.41363	12.9707	1.75587
52.2241	3.41731	13.056	1.75587
52.5654	3.41946	13.1414	1.6902
52.9068	3.41447	13.2267	1.6721
53.2481	3.41196	13.312	1.6721
53.5894	3.40841	13.3974	1.77085
53.9308	3.3955	13.4827	1.6721
54.2721	3.39041	13.568	1.716
54.6134	3.38561	13.6534	1.68124
54.9548	3.40569	13.7387	1.72428
55.2961	3.38899	13.824	1.73239
55.6374	3.39235	13.9094	1.69897
55.9788	3.40002	13.9947	1.6721
56.3201	3.38166	14.08	1.79239
56.6614	3.37438	14.1654	1.76343
57.0028	3.37803	14.2507	1.69897
57.3441	3.38757	14.336	1.72428
57.6855	3.39933	14.4214	1.62325
58.0268	3.38828	14.5067	1.73239
58.3681	3.39235	14.592	1.77085
58.7094	3.36342	14.6774	1.65321
59.0508	3.37014	14.7627	1.65321
59.3921	3.36661	14.848	1.59106
59.7334	3.36605	14.9334	1.73239
60.0748	3.38003	15.0187	1.716
60.4161	3.34183	15.104	1.62325
60.7574	3.3604	15.1894	1.66276
61.0988	3.34439	15.2747	1.68124
61.4401	3.34321	15.36	1.69897
61.7814	3.35122	15.4454	1.65321
62.1228	3.34341	15.5307	1.64345
62.4641	3.36474	15.616	1.69897
62.8055	3.34616	15.7014	1.68124
63.1468	3.33385	15.7867	1.65321
63.4881	3.34104	15.872	1.61278
63.8295	3.33846	15.9574	1.61278
64.1708	3.34183	16.0427	1.69897
64.5121	3.33143	16.128	1.69897
64.8535	3.31785	16.2134	1.60206
65.1948	3.33445	16.2987	1.66276
65.5361	3.32695	16.384	1.716
65.8775	3.32531	16.4694	1.65321
66.2188	3.31408	16.5547	1.53148
66.5601	3.31345	16.64	1.62325
66.9015	3.31973	16.7254	1.61278
67.2428	3.34596	16.8107	1.64345
67.5841	3.3092	16.896	1.53148
67.9255	3.30233	16.9814	1.69897
68.2668	3.31091	17.0667	1.68124
68.6081	3.31366	17.152	1.57978
68.9495	3.31154	17.2374	1.65321
69.2908	3.3006	17.3227	1.6721
69.6321	3.28533	17.408	1.63347
69.9735	3.30428	17.4934	1.70757
70.3148	3.30792	17.5787	1.6902
70.6561	3.29776	17.664	1.54407
70.9975	3.28194	17.7494	1.49136
71.3388	3.28488	17.8347	1.68124
71.6801	3.29754	17.92	1.62325
72.0215	3.27161	18.0054	1.60206
72.3628	3.29248	18.0907	1.6902
72.7041	3.2824	18.176	1.59106
73.0455	3.27738	18.2614	1.65321
73.3868	3.27989	18.3467	1.50515
73.7281	3.26858	18.432	1.50515
74.0695	3.27184	18.5174	1.65321
74.4108	3.25091	18.6027	1.68124
74.7522	3.26905	18.688	1.5563
75.0935	3.26245	18.7734	1.53148
75.4348	3.25431	18.8587	1.68124
75.7762	3.25672	18.944	1.66276
76.1175	3.25455	19.0294	1.6902
76.4588	3.25334	19.1147	1.5563
76.8002	3.26387	19.2	1.51851
77.1415	3.25431	19.2854	1.59106
77.4828	3.25672	19.3707	1.36173
77.8242	3.25648	19.456	1.57978
78.1655	3.23401	19.5414	1.63347
78.5068	3.23855	19.6267	1.68124
78.8482	3.25744	19.712	1.5563
79.1895	3.26435	19.7974	1.60206
79.5308	3.23779	19.8827	1.57978
79.8722	3.2403	19.968	1.6721
80.2135	3.23754	20.0534	1.62325
80.5548	3.23502	20.1387	1.61278
80.8962	3.21272	20.224	1.59106
81.2375	3.24724	20.3094	1.61278
81.5788	3.21801	20.3947	1.57978
81.9202	3.22763	20.48	1.47712
82.2615	3.22557	20.5654	1.5563
82.6028	3.21192	20.6507	1.62325
82.9442	3.22011	20.736	1.64345
83.2855	3.2388	20.8214	1.57978
83.6268	3.23274	20.9067	1.63347
83.9682	3.20898	20.992	1.51851
84.3095	3.21617	21.0774	1.51851
84.6508	3.22141	21.1627	1.69897
84.9922	3.20249	21.248	1.54407
85.3335	3.19173	21.3334	1.64345
85.6748	3.21617	21.4187	1.50515
86.0162	3.20085	21.504	1.57978
86.3575	3.21722	21.5894	1.53148
86.6988	3.21458	21.6747	1.6721
87.0402	3.18921	21.76	1.60206
87.3815	3.18441	21.8454	1.60206
87.7228	3.19866	21.9307	1.60206
88.0642	3.16997	22.016	1.53148
88.4055	3.20385	22.1014	1.64345
88.7468	3.16613	22.1867	1.5682
89.0882	3.19535	22.2721	1.54407
89.4295	3.17143	22.3574	1.61278
89.7708	3.18526	22.4427	1.62325
90.1122	3.17898	22.5281	1.54407
90.4535	3.17348	22.6134	1.53148
90.7948	3.15987	22.6987	1.44716
91.1362	3.17319	22.7841	1.59106
91.4775	3.16732	22.8694	1.51851
91.8188	3.18355	22.9547	1.41497
92.1602	3.16967	23.0401	1.61278
92.5015	3.1427	23.1254	1.66276
92.8428	3.17173	23.2107	1.59106
93.1842	3.15957	23.2961	1.49136
93.5255	3.15168	23.3814	1.64345
93.8668	3.15866	23.4667	1.68124
94.2082	3.16197	23.5521	1.51851
94.5495	3.15746	23.6374	1.5682
94.8909	3.14675	23.7227	1.5563
95.2322	3.13704	23.8081	1.44716
95.5735	3.16107	23.8934	1.5682
95.9149	3.15866	23.9787	1.64345
96.2562	3.15137	24.0641	1.60206
96.5975	3.15106	24.1494	1.50515
96.9389	3.11494	24.2347	1.5682
97.2802	3.13925	24.32	1.53148
97.6215	3.15198	24.4054	1.6721
97.9629	3.13956	24.4907	1.51851
98.3042	3.14922	24.576	1.50515
98.6455	3.12548	24.6614	1.47712
98.9869	3.12905	24.7467	1.39794
99.3282	3.11826	24.832	1.63347
99.6695	3.11494	24.9174	1.61278
100.011	3.13001	25.0027	1.53148
100.352	3.12057	25.088	1.59106
100.694	3.13162	25.1734	1.54407
101.035	3.1284	25.2587	1.49136
101.376	3.09167	25.344	1.60206
101.718	3.09132	25.4294	1.59106
102.059	3.11394	25.5147	1.60206
102.4	3.10517	25.6	1.59106
102.742	3.11926	25.6854	1.44716
103.083	3.12156	25.7707	1.49136
103.424	3.09968	25.856	1.60206
103.766	3.09026	25.9414	1.57978
104.107	3.07664	26.0267	1.5563
104.448	3.09517	26.112	1.50515
104.79	3.09656	26.1974	1.5563
105.131	3.0892	26.2827	1.59106
105.472	3.09167	26.3681	1.61278
105.814	3.07151	26.4534	1.39794
106.155	3.09061	26.5387	1.50515
106.496	3.06967	26.6241	1.54407
106.838	3.07482	26.7094	1.44716
107.179	3.05038	26.7947	1.47712
107.52	3.07004	26.8801	1.53148
107.862	3.07151	26.9654	1.4624
108.203	3.08027	27.0507	1.4624
108.544	3.07151	27.1361	1.51851
108.886	3.0693	27.2214	1.59106
109.227	3.04376	27.3067	1.34242
109.568	3.04415	27.3921	1.47712
109.91	3.03663	27.4774	1.32222
110.251	3.06296	27.5627	1.54407
110.592	3.05231	27.6481	1.47712
110.934	3.05346	27.7334	1.50515
111.275	3.07041	27.8187	1.57978
111.616	3.04961	27.9041	1.49136
111.958	3.03822	27.9894	1.43136
112.299	3.04454	28.0747	1.47712
112.64	3.03703	28.1601	1.63347
112.982	3.04258	28.2454	1.50515
113.323	3.03262	28.3307	1.50515
113.664	3.02531	28.4161	1.61278
114.006	3.05918	28.5014	1.4624
114.347	3.041	28.5867	1.57978
114.688	3.0461	28.6721	1.38021
115.03	3.0187	28.7574	1.61278
115.371	3.01284	28.8427	1.50515
115.712	3.0141	28.9281	1.39794
116.054	3.01995	29.0134	1.47712
116.395	3.01199	29.0987	1.51851
116.736	3.03543	29.1841	1.54407
117.078	3.01452	29.2694	1.47712
117.419	3.00432	29.3547	1.32222
117.76	3.0406	29.4401	1.50515
118.102	3.0026	29.5254	1.36173
118.443	2.98767	29.6107	1.53148
118.784	2.99957	29.6961	1.41497
119.126	3.0187	29.7814	1.64345
119.467	2.99607	29.8667	1.44716
119.808	2.99739	29.9521	1.60206
120.15	3.01157	30.0374	1.61278
120.491	3.00087	30.1227	1.50515
120.832	2.99167	30.2081	1.39794
121.174	3.00389	30.2934	1.43136
121.515	2.98318	30.3787	1.50515
121.856	2.98498	30.4641	1.4624
122.198	2.95809	30.5494	1.50515
122.539	2.98722	30.6347	1.43136
122.88	2.99123	30.7201	1.43136
123.222	2.97772	30.8054	1.50515
123.563	2.97405	30.8907	1.53148
123.904	2.97864	30.9761	1.47712
124.246	2.95713	31.0614	1.64345
124.587	2.99034	31.1467	1.41497
124.928	2.96895	31.2321	1.54407
125.27	2.96802	31.3174	1.30103
125.611	2.9619	31.4027	1.39794
125.952	2.95569	31.4881	1.4624
126.294	2.91328	31.5734	1.47712
126.635	2.94151	31.6587	1.62325
126.976	2.96047	31.7441	1.49136
127.318	2.94792	31.8294	1.34242
127.659	2.96473	31.9147	1.39794
128	2.96047	32.0001	1.34242
128.342	2.9248	32.0854	1.49136
128.683	2.95036	32.1707	1.49136
129.024	2.97035	32.2561	1.4624
129.366	2.95376	32.3414	1.41497
129.707	2.9489	32.4267	1.39794
130.048	2.93952	32.5121	1.4624
130.39	2.94151	32.5974	1.54407
130.731	2.93601	32.6827	1.49136
131.072	2.92221	32.7681	1.25527
131.414	2.93752	32.8534	1.41497
131.755	2.94052	32.9387	1.5563
132.096	2.90417	33.0241	1.38021
132.438	2.90472	33.1094	1.49136
132.779	2.93702	33.1947	1.51851
133.12	2.91169	33.2801	1.47712
133.462	2.902	33.3654	1.51851
133.803	2.9058	33.4507	1.4624
134.144	2.94349	33.5361	1.49136
134.486	2.90037	33.6214	1.44716
134.827	2.90255	33.7067	1.4624
135.168	2.90634	33.7921	1.4624
135.51	2.92531	33.8774	1.44716
135.851	2.92942	33.9627	1.43136
136.192	2.89927	34.0481	1.44716
136.534	2.90526	34.1334	1.49136
136.875	2.87737	34.2187	1.36173
137.216	2.89265	34.3041	1.43136
137.558	2.88986	34.3894	1.53148
137.899	2.9248	34.4747	1.51851
138.24	2.89927	34.5601	1.49136
138.582	2.89098	34.6454	1.44716
138.923	2.8893	34.7307	1.43136
139.264	2.8893	34.8161	1.41497
139.606	2.84323	34.9014	1.30103
139.947	2.86982	34.9867	1.36173
140.288	2.86747	35.0721	1.34242
140.63	2.8739	35.1574	1.44716
140.971	2.86213	35.2427	1.36173
141.312	2.89487	35.3281	1.34242
141.654	2.85003	35.4134	1.44716
141.995	2.85673	35.4987	1.43136
142.336	2.84136	35.5841	1.34242
142.678	2.85126	35.6694	1.38021
143.019	2.87157	35.7547	1.54407
143.36	2.86273	35.8401	1.38021
143.702	2.84073	35.9254	1.39794
144.043	2.86923	36.0107	1.34242
144.384	2.86034	36.0961	1.4624
144.726	2.86392	36.1814	1.36173
145.067	2.86153	36.2667	1.39794
145.408	2.86094	36.3521	1.54407
145.75	2.86747	36.4374	1.44716
146.091	2.85248	36.5227	1.44716
146.432	2.86392	36.6081	1.44716
146.774	2.83251	36.6934	1.41497
147.115	2.83569	36.7787	1.44716
147.456	2.83187	36.8641	1.43136
147.798	2.8293	36.9494	1.41497
148.139	2.8202	37.0347	1.25527
148.48	2.8202	37.1201	1.53148
148.822	2.81954	37.2054	1.30103
149.163	2.82478	37.2907	1.49136
149.504	2.8451	37.3761	1.53148
149.846	2.8488	37.4614	1.47712
150.187	2.80414	37.5467	1.44716
150.528	2.78604	37.6321	1.25527
150.87	2.84323	37.7174	1.49136
151.211	2.8055	37.8027	1.38021
151.552	2.82347	37.8881	1.34242
151.894	2.80277	37.9734	1.43136
152.235	2.8109	38.0588	1.44716
152.576	2.77452	38.1441	1.51851
152.918	2.80072	38.2294	1.41497
153.259	2.80956	38.3147	1.43136
153.6	2.79934	38.4001	1.49136
153.942	2.80003	38.4854	1.53148
154.283	2.80003	38.5707	1.30103
154.624	2.80414	38.6561	1.5682
154.966	2.79379	38.7414	1.44716
155.307	2.80618	38.8267	1.27875
155.648	2.78604	38.9121	1.32222
155.99	2.81954	38.9974	1.53148
156.331	2.81491	39.0827	1.44716
156.672	2.75511	39.1681	1.47712
157.014	2.7574	39.2534	1.41497
157.355	2.78319	39.3387	1.30103
157.696	2.77159	39.4241	1.17609
158.038	2.75051	39.5094	1.51851
158.379	2.75587	39.5947	1.39794
158.72	2.75358	39.6801	1.49136
159.062	2.76567	39.7654	1.17609
159.403	2.7796	39.8507	1.59106
159.744	2.73078	39.9361	1.25527
160.086	2.79309	40.0214	1.34242
160.427	2.76042	40.1067	1.50515
160.768	2.74115	40.1921	1.34242
161.11	2.76042	40.2774	1.41497
161.451	2.75815	40.3627	1.4624
161.792	2.76343	40.4481	1.43136
162.134	2.77159	40.5334	1.57978
162.475	2.7839	40.6187	1.27875
162.816	2.7574	40.7041	1.27875
163.158	2.74273	40.7894	1.23045
163.499	2.71684	40.8747	1.57978
163.84	2.7332	40.9601	1.23045
164.182	2.70842	41.0454	1.34242
164.523	2.74819	41.1307	1.23045
164.864	2.74273	41.2161	1.17609
165.206	2.75967	41.3014	1.39794
165.547	2.72016	41.3867	1.51851
165.888	2.76418	41.4721	1.20412
166.23	2.69197	41.5574	1.34242
166.571	2.734	41.6427	1.38021
166.912	2.7356	41.7281	1.50515
167.254	2.68485	41.8134	1.17609
167.595	2.71096	41.8987	1.36173
167.936	2.69984	41.9841	1.41497
168.278	2.72181	42.0694	1.34242
168.619	2.71684	42.1547	1.49136
168.96	2.69108	42.2401	1.49136
169.302	2.72346	42.3254	1.38021
169.643	2.72754	42.4108	1.36173
169.984	2.70157	42.4961	1.34242
170.326	2.70672	42.5814	1.32222
170.667	2.70243	42.6668	1.5682
171.008	2.70927	42.7521	1.32222
171.35	2.69636	42.8374	1.32222
171.691	2.71181	42.9228	1.49136
172.032	2.68931	43.0081	1.43136
172.374	2.65706	43.0934	1.36173
172.715	2.65031	43.1788	1.36173
173.056	2.65801	43.2641	1.36173
173.398	2.71517	43.3494	1.25527
173.739	2.65514	43.4348	1.38021
174.08	2.66181	43.5201	1.38021
174.422	2.6721	43.6054	1.38021
174.763	2.69897	43.6908	1.43136
175.104	2.65514	43.7761	1.41497
175.446	2.65896	43.8614	1.44716
175.787	2.69108	43.9468	1.39794
176.128	2.68931	44.0321	1.23045
176.47	2.66932	44.1174	1.34242
176.811	2.64048	44.2028	1.27875
177.152	2.67117	44.2881	1.38021
177.494	2.68485	44.3734	1.27875
177.835	2.65418	44.4588	1.25527
178.176	2.61172	44.5441	1.25527
178.518	2.65031	44.6294	1.32222
178.859	2.62941	44.7148	1.17609
179.2	2.62941	44.8001	1.59106
179.542	2.63144	44.8854	1.39794
179.883	2.63649	44.9708	1.27875
180.224	2.60959	45.0561	1.30103
180.566	2.61909	45.1414	1.43136
180.907	2.66276	45.2268	1.47712
181.248	2.64246	45.3121	1.38021
181.59	2.66558	45.3974	1.36173
181.931	2.65514	45.4828	1.14613
182.272	2.64738	45.5681	1.36173
182.614	2.62325	45.6534	1.38021
182.955	2.64345	45.7388	1.36173
183.296	2.64738	45.8241	1.38021
183.638	2.59106	45.9094	1.23045
183.979	2.61278	45.9948	1.30103
184.32	2.63448	46.0801	1.36173
184.662	2.62325	46.1654	1.25527
185.003	2.65128	46.2508	1.36173
185.344	2.59439	46.3361	1.43136
185.686	2.59879	46.4214	1.39794
186.027	2.61595	46.5068	1.4624
186.368	2.62531	46.5921	1.34242
186.71	2.64147	46.6774	1.25527
187.051	2.65801	46.7628	1.30103
187.392	2.62014	46.8481	1.20412
187.734	2.60206	46.9334	1.49136
188.075	2.55871	47.0188	1.34242
188.416	2.58433	47.1041	1.14613
188.758	2.5977	47.1894	1.20412
189.099	2.58433	47.2748	1.41497
189.44	2.57403	47.3601	1.30103
189.782	2.58206	47.4454	1.27875
190.123	2.6149	47.5308	1.30103
190.464	2.54407	47.6161	1.27875
190.806	2.58771	47.7014	1.44716
191.147	2.58546	47.7868	1.53148
191.488	2.5832	47.8721	1.36173
191.83	2.54531	47.9574	1.34242
192.171	2.58546	48.0428	1.44716
192.512	2.57403	48.1281	1.36173
192.854	2.55388	48.2134	1.30103
193.195	2.55145	48.2988	1.23045
193.536	2.57171	48.3841	1.36173
193.878	2.54283	48.4694	1.14613
194.219	2.58659	48.5548	1.44716
194.56	2.57287	48.6401	1.4624
194.902	2.57634	48.7254	1.41497
195.243	2.55991	48.8108	1.34242
195.584	2.54777	48.8961	1.34242
195.926	2.60423	48.9814	1.32222
196.267	2.52634	49.0668	1.17609
196.608	2.50515	49.1521	1.51851
196.95	2.55267	49.2374	1.36173
197.291	2.52375	49.3228	1.34242
197.632	2.51983	49.4081	1.17609
197.974	2.56229	49.4934	1.23045
198.315	2.52892	49.5788	1.39794
198.656	2.55509	49.6641	1.36173
198.998	2.50106	49.7494	1.30103
199.339	2.5563	49.8348	1.14613
199.68	2.53275	49.9201	1.14613
200.022	2.52244	50.0054	1.44716
200.363	2.51188	50.0908	1.38021
200.704	2.51055	50.1761	1.41497
201.046	2.49276	50.2614	1.20412
201.387	2.5611	50.3468	1.39794
201.728	2.50243	50.4321	1.20412
202.07	2.52504	50.5174	1.4624
202.411	2.48001	50.6028	1.38021
202.752	2.53782	50.6881	1.36173
203.094	2.47567	50.7734	1.41497
203.435	2.50515	50.8588	1.27875
203.776	2.52244	50.9441	1.27875
204.118	2.50651	51.0294	1.34242
204.459	2.55145	51.1148	1.20412
204.8	2.47857	51.2001	1.34242
205.142	2.46389	51.2854	1.47712
205.483	2.48996	51.3708	1.32222
205.824	2.49554	51.4561	1.30103
206.166	2.50243	51.5414	1.23045
206.507	2.44248	51.6268	1.32222
206.848	2.50651	51.7121	1.30103
207.19	2.4456	51.7974	1.36173
207.531	2.53275	51.8828	1.25527
207.872	2.47857	51.9681	1.34242
208.214	2.48144	52.0534	1.30103
208.555	2.47129	52.1388	1.27875
208.896	2.51055	52.2241	1.44716
209.238	2.47712	52.3094	1.27875
209.579	2.48287	52.3948	1.39794
209.92	2.44871	52.4801	1.25527
210.262	2.45025	52.5654	1.43136
210.603	2.48287	52.6508	1.32222
210.944	2.47857	52.7361	1.34242
211.286	2.40993	52.8214	1.44716
211.627	2.47567	52.9068	1.36173
211.968	2.4216	52.9921	1.39794
212.31	2.39094	53.0774	1.32222
212.651	2.40824	53.1628	1.34242
212.992	2.42975	53.2481	1.25527
213.334	2.44716	53.3334	1.27875
213.675	2.4609	53.4188	1.11394
214.016	2.43136	53.5041	1.23045
214.358	2.44091	53.5894	1.14613
214.699	2.44404	53.6748	1.34242
215.04	2.42651	53.7601	1.34242
215.382	2.4843	53.8454	1.32222
215.723	2.42488	53.9308	1.25527
216.064	2.4183	54.0161	1.41497
216.406	2.43136	54.1014	1.20412
216.747	2.43616	54.1868	1.32222
217.088	2.42488	54.2721	1.27875
217.43	2.41996	54.3575	1.30103
217.771	2.41996	54.4428	1.49136
218.112	2.46538	54.5281	1.23045
218.454	2.4456	54.6135	1.07918
218.795	2.36736	54.6988	1.34242
219.136	2.46389	54.7841	1.07918
219.478	2.38382	54.8695	1.17609
219.819	2.42488	54.9548	1.14613
220.16	2.39445	55.0401	1.17609
220.502	2.41162	55.1255	1.38021
220.843	2.41996	55.2108	1.32222
221.184	2.39967	55.2961	1.36173
221.526	2.39967	55.3815	1.27875
221.867	2.40654	55.4668	1.27875
222.208	2.45332	55.5521	1.30103
222.55	2.36736	55.6375	1.34242
222.891	2.39094	55.7228	1.30103
223.232	2.35411	55.8081	1.20412
223.574	2.44091	55.8935	1.34242
223.915	2.36361	55.9788	1.32222
224.256	2.4183	56.0641	1.27875
224.598	2.39967	56.1495	1.14613
224.939	2.35793	56.2348	1.25527
225.28	2.38739	56.3201	1.38021
225.622	2.37107	56.4055	1.41497
225.963	2.39094	56.4908	1.25527
226.304	2.37475	56.5761	1.25527
226.646	2.30103	56.6615	1.27875
226.987	2.4216	56.7468	1.30103
227.328	2.36361	56.8321	1.14613
227.67	2.3784	56.9175	1.30103
228.011	2.36361	57.0028	1.23045
228.352	2.40993	57.0881	1.17609
228.694	2.35984	57.1735	1.14613
229.035	2.34439	57.2588	1.27875
229.376	2.37107	57.3441	1.20412
229.718	2.3075	57.4295	1.27875
230.059	2.31175	57.5148	1.23045
230.4	2.37475	57.6001	1.11394
230.742	2.32222	57.6855	1.47712
231.083	2.32838	57.7708	1.07918
231.424	2.36549	57.8561	1.39794
231.766	2.36361	57.9415	1.07918
232.107	2.27875	58.0268	1.34242
232.448	2.27184	58.1121	1.27875
232.79	2.32428	58.1975	0.95424
233.131	2.3784	58.2828	1.07918
233.472	2.33244	58.3681	1.23045
233.814	2.3032	58.4534	1.23045
234.155	2.36549	58.5388	1.36173
234.496	2.41664	58.6241	1.07918
234.838	2.37658	58.7094	1.36173
235.179	2.34242	58.7948	1.04139
235.52	2.34635	58.8801	1.39794
235.862	2.30963	58.9655	1.14613
236.203	2.34439	59.0508	0.95424
236.544	2.30535	59.1361	1.32222
236.886	2.32015	59.2215	1.20412
237.227	2.30103	59.3068	0.90309
237.568	2.33846	59.3921	1.39794
237.91	2.3075	59.4775	1.07918
238.251	2.30963	59.5628	1.36173
238.592	2.33445	59.6481	1.20412
238.934	2.33041	59.7335	1.20412
239.275	2.3483	59.8188	1.17609
239.616	2.30103	59.9041	1.25527
239.958	2.27875	59.9895	1.20412
240.299	2.28103	60.0748	1.14613
240.64	2.27875	60.1601	1.27875
240.982	2.2833	60.2455	1.17609
241.323	2.26717	60.3308	0.95424
241.664	2.2878	60.4161	1.14613
242.006	2.30103	60.5015	1.38021
242.347	2.30963	60.5868	1.32222
242.688	2.24055	60.6721	1.11394
243.03	2.24797	60.7575	1.11394
243.371	2.26007	60.8428	1.14613
243.712	2.28103	60.9281	1.07918
244.054	2.30103	61.0135	1.11394
244.395	2.24551	61.0988	0.8451
244.736	2.26951	61.1841	1.14613
245.078	2.233	61.2695	1.14613
245.419	2.27184	61.3548	1.30103
245.76	2.22789	61.4401	1.32222
246.102	2.3032	61.5255	1.07918
246.443	2.29226	61.6108	1.27875
246.784	2.22789	61.6961	1.04139
247.126	2.26717	61.7815	1.04139
247.467	2.233	61.8668	1.23045
247.808	2.25042	61.9521	1.11394
248.15	2.18752	62.0375	1.30103
248.491	2.22011	62.1228	1.07918
248.832	2.25285	62.2081	1.27875
249.174	2.22789	62.2935	1.27875
249.515	2.22789	62.3788	1.20412
249.856	2.20952	62.4641	1.04139
250.198	2.24797	62.5495	1.27875
250.539	2.29226	62.6348	1.23045
250.88	2.22789	62.7201	1.20412
251.222	2.23805	62.8055	1.17609
251.563	2.24055	62.8908	1.20412
251.904	2.26482	62.9761	1.27875
252.246	2.15836	63.0615	1.39794
252.587	2.22789	63.1468	1.14613
252.928	2.29003	63.2321	1.27875
253.27	2.24551	63.3175	1.11394
253.611	2.23805	63.4028	1.20412
253.952	2.20952	63.4881	1.17609
254.294	2.27184	63.5735	1.27875
254.635	2.21219	63.6588	1.25527
254.976	2.22272	63.7441	1.27875
255.318	2.25285	63.8295	1.23045
255.659	2.21484	63.9148	1.04139
256	2.21219	64.0001	1.07918
256.342	2.22011	64.0855	0.95424
256.683	2.22789	64.1708	1.20412
257.024	2.16137	64.2561	1.20412
257.366	2.14613	64.3415	1.07918
257.707	2.19033	64.4268	1.30103
258.048	2.16137	64.5121	1.30103
258.39	2.21219	64.5975	0.90309
258.731	2.20412	64.6828	1.07918
259.073	2.19033	64.7681	1
259.414	2.17026	64.8535	1.17609
259.755	2.15836	64.9388	1.04139
260.097	2.19033	65.0241	1
260.438	2.2014	65.1095	1.30103
260.779	2.20683	65.1948	1.20412
261.121	2.22789	65.2801	1.04139
261.462	2.13033	65.3655	0.8451
261.803	2.17609	65.4508	1.27875
262.145	2.15836	65.5361	0.95424
262.486	2.2014	65.6215	1.11394
262.827	2.20952	65.7068	1.17609
263.169	2.12057	65.7921	1.27875
263.51	2.18469	65.8775	1.30103
263.851	2.19033	65.9628	1.14613
264.193	2.17319	66.0481	1.07918
264.534	2.20952	66.1335	1.17609
264.875	2.15534	66.2188	1.20412
265.217	2.1038	66.3041	1.07918
265.558	2.14301	66.3895	1.14613
265.899	2.19866	66.4748	1.20412
266.241	2.13672	66.5601	1.04139
266.582	2.12385	66.6455	1.30103
266.923	2.14301	66.7308	1.34242
267.265	2.10721	66.8161	1.20412
267.606	2.08636	66.9015	1.11394
267.947	2.16137	66.9868	1.14613
268.289	2.15836	67.0721	1.27875
268.63	2.17609	67.1575	1
268.971	2.07188	67.2428	1.20412
269.313	2.07188	67.3281	1.11394
269.654	2.13988	67.4135	1.07918
269.995	2.13988	67.4988	1.11394
270.337	2.12385	67.5841	1.04139
270.678	2.11059	67.6695	1.07918
271.019	2.15836	67.7548	1.23045
271.361	2.20412	67.8401	1.25527
271.702	2.14613	67.9255	1.07918
272.043	2.18184	68.0108	1
272.385	2.13354	68.0961	1.23045
272.726	2.13988	68.1815	1.11394
273.067	2.12385	68.2668	1.07918
273.409	2.13033	68.3521	1.17609
273.75	2.15836	68.4375	1.25527
274.091	2.08636	68.5228	1.14613
274.433	2.11059	68.6081	1.04139
274.774	2.0607	68.6935	1.14613
275.115	2.10037	68.7788	1.23045
275.457	2.09342	68.8641	1.17609
275.798	2.07918	68.9495	0.95424
276.139	2.12057	69.0348	1.07918
276.481	2.11394	69.1201	1
276.822	2.1038	69.2055	1.23045
277.163	2.07188	69.2908	1.17609
277.505	2.0086	69.3761	1.20412
277.846	2.04922	69.4615	1.27875
278.187	2.12057	69.5468	1.11394
278.529	2.06819	69.6321	1.17609
278.87	2.05308	69.7175	1.27875
279.211	2.07918	69.8028	1.20412
279.553	2.07918	69.8881	1.11394
279.894	2.11727	69.9735	1.14613
280.235	2.11059	70.0588	1.04139
280.577	2.06446	70.1441	1.04139
280.918	2.08636	70.2295	1.11394
281.259	2.10721	70.3148	1
281.601	2.08279	70.4001	1.14613
281.942	1.99564	70.4855	1.07918
282.283	2.03342	70.5708	1.27875
282.625	2.05308	70.6561	1.25527
282.966	2.05308	70.7415	1.27875
283.307	2.11059	70.8268	1.17609
283.649	2.11394	70.9121	1.20412
283.99	2.08636	70.9975	1.30103
284.331	2.00432	71.0828	1.11394
284.673	2.09342	71.1681	1.14613
285.014	1.98677	71.2535	1.11394
285.355	2.0569	71.3388	0.95424
285.697	2.0086	71.4241	1.30103
286.038	2.0086	71.5095	1
286.379	2.04922	71.5948	1.04139
286.721	2.00432	71.6801	1.30103
287.062	2.09342	71.7655	1.23045
287.403	2.06819	71.8508	1.14613
287.745	1.99564	71.9361	1.30103
288.086	2.0607	72.0215	1.11394
288.427	1.99123	72.1068	1
288.769	2.02531	72.1921	1.17609
289.11	1.96848	72.2775	1.25527
289.451	2.1038	72.3628	1.20412
289.793	2.06819	72.4481	1.23045
290.134	2.05308	72.5335	1.25527
290.475	2	72.6188	1.30103
290.817	2.01284	72.7041	1.07918
291.158	2.02531	72.7895	1.17609
291.499	1.99564	72.8748	0.69897
291.841	1.96848	72.9601	1.25527
292.182	2.02119	73.0455	1.32222
292.523	1.97313	73.1308	1.11394
292.865	2.01703	73.2161	1.04139
293.206	2.03342	73.3015	1.17609
293.547	1.95424	73.3868	1.20412
293.889	2.03342	73.4721	0.69897
294.23	1.95904	73.5575	1.17609
294.571	2.02119	73.6428	1.14613
294.913	2.06819	73.7281	1.20412
295.254	1.95904	73.8135	1
295.595	2.01284	73.8988	0.90309
295.937	2.0569	73.9841	1.23045
296.278	2.04139	74.0695	1.17609
296.619	1.88649	74.1548	1.07918
296.961	2.02938	74.2401	0.8451
297.302	1.90849	74.3255	0.90309
297.643	2.01284	74.4108	1.27875
297.985	1.98677	74.4962	1.27875
298.326	1.97772	74.5815	1.07918
298.667	1.93952	74.6668	1.14613
299.009	2.0086	74.7522	1.17609
299.35	2.00432	74.8375	1.07918
299.691	2.02119	74.9228	1.20412
300.033	1.93952	75.0082	1.23045
300.374	1.92428	75.0935	1.11394
300.715	1.83885	75.1788	1.14613
301.057	2.0086	75.2642	1.27875
301.398	1.95904	75.3495	1.04139
301.739	2.08279	75.4348	1.14613
302.081	1.99564	75.5202	1.14613
302.422	2.0086	75.6055	1.04139
302.763	1.94448	75.6908	1.04139
303.105	1.94939	75.7762	1.20412
303.446	1.97772	75.8615	1.07918
303.787	1.91908	75.9468	1.17609
304.129	1.98677	76.0322	1.14613
304.47	1.85126	76.1175	1.11394
304.811	1.96379	76.2028	1.17609
305.153	2.04139	76.2882	1.17609
305.494	1.93952	76.3735	1
305.835	1.91908	76.4588	1.04139
306.177	1.95904	76.5442	1.17609
306.518	1.87506	76.6295	0.95424
306.859	1.90849	76.7148	1
307.201	1.86332	76.8002	1.14613
307.542	1.89763	76.8855	1.23045
307.883	1.91908	76.9708	1.25527
308.225	1.90309	77.0562	1.11394
308.566	1.9345	77.1415	1.17609
308.907	1.91381	77.2268	1.27875
309.249	1.89209	77.3122	1.14613
309.59	1.91908	77.3975	1.11394
309.931	1.83885	77.4828	1
310.273	1.96379	77.5682	1.20412
310.614	1.98227	77.6535	1.14613
310.955	1.90849	77.7388	0.95424
311.297	1.91381	77.8242	0.95424
311.638	1.8451	77.9095	1
311.979	1.90849	77.9948	1.04139
312.321	1.83885	78.0802	1.17609
312.662	1.87506	78.1655	0.95424
313.003	1.96848	78.2508	1.11394
313.345	1.81291	78.3362	1.07918
313.686	1.95424	78.4215	0.95424
314.027	1.95424	78.5068	1.27875
314.369	1.89763	78.5922	1
314.71	1.89209	78.6775	1.39794
315.051	1.91908	78.7628	1.11394
315.393	1.89209	78.8482	1.07918
315.734	1.89763	78.9335	1
316.075	1.94939	79.0188	1.20412
316.417	1.79934	79.1042	0.90309
316.758	1.88649	79.1895	0.77815
317.099	1.88649	79.2748	1.04139
317.441	1.94939	79.3602	1.04139
317.782	1.79934	79.4455	0.95424
318.123	1.85126	79.5308	1.07918
318.465	1.80618	79.6162	1.49136
318.806	1.86923	79.7015	1.23045
319.147	1.83885	79.7868	1.11394
319.489	1.93952	79.8722	1
319.83	1.79239	79.9575	0.77815
320.171	1.87506	80.0428	1.14613
320.513	1.89209	80.1282	1.17609
320.854	1.85733	80.2135	1.17609
321.195	1.91381	80.2988	1.17609
321.537	1.8451	80.3842	1.11394
321.878	1.80618	80.4695	1.07918
322.219	1.88649	80.5548	1.11394
322.561	1.85733	80.6402	1
322.902	1.81954	80.7255	1.14613
323.243	1.81291	80.8108	1
323.585	1.88649	80.8962	1.17609
323.926	1.91381	80.9815	1.07918
324.267	1.75587	81.0668	1.04139
324.609	1.81954	81.1522	1.07918
324.95	1.78533	81.2375	0.90309
325.291	1.77815	81.3228	1.30103
325.633	1.8451	81.4082	1
325.974	1.80618	81.4935	1.17609
326.315	1.77085	81.5788	1.20412
326.657	1.90309	81.6642	1
326.998	1.86332	81.7495	1.25527
327.339	1.83885	81.8348	0.95424
327.681	1.87506	81.9202	0.95424
328.022	1.82607	82.0055	0.95424
328.363	1.77085	82.0908	1.11394
328.705	1.90849	82.1762	1.11394
329.046	1.716	82.2615	0.95424
329.387	1.78533	82.3468	1.04139
329.729	1.81291	82.4322	1.14613
330.07	1.74036	82.5175	1.17609
330.411	1.85733	82.6028	1.20412
330.753	1.82607	82.6882	1.11394
331.094	1.82607	82.7735	1.07918
331.435	1.66276	82.8588	1.14613
331.777	1.79239	82.9442	1.04139
332.118	1.85126	83.0295	1.14613
332.459	1.77815	83.1148	1.17609
332.801	1.83885	83.2002	1.20412
333.142	1.76343	83.2855	1.11394
333.483	1.80618	83.3708	0.8451
333.825	1.82607	83.4562	1.14613
334.166	1.79934	83.5415	1.07918
334.507	1.83251	83.6268	0.95424
334.849	1.72428	83.7122	1.07918
335.19	1.77085	83.7975	1.25527
335.531	1.74036	83.8828	1.14613
335.873	1.73239	83.9682	1.04139
336.214	1.79934	84.0535	1.07918
336.555	1.69897	84.1388	1.20412
336.897	1.75587	84.2242	0.90309
337.238	1.79934	84.3095	1.11394
337.579	1.74036	84.3948	0.90309
337.921	1.72428	84.4802	1.11394
338.262	1.81291	84.5655	1.20412
338.603	1.75587	84.6508	1.17609
338.945	1.77815	84.7362	1.20412
339.286	1.72428	84.8215	1
339.627	1.74819	84.9068	0.8451
339.969	1.77815	84.9922	0.90309
340.31	1.68124	85.0775	1.04139
340.651	1.64345	85.1628	0.60206
340.993	1.66276	85.2482	0.8451
341.334	1.61278	85.3335	1
341.675	1.74819	85.4188	0.77815
342.017	1.80618	85.5042	0.90309
342.358	1.74819	85.5895	1.11394
342.699	1.66276	85.6748	1.04139
343.041	1.74036	85.7602	0.95424
343.382	1.6721	85.8455	1.04139
343.723	1.73239	85.9308	0.95424
344.065	1.70757	86.0162	1
344.406	1.68124	86.1015	1.17609
344.747	1.82607	86.1869	0.77815
345.089	1.69897	86.2722	1.11394
345.43	1.73239	86.3575	1.04139
345.771	1.66276	86.4429	0.90309
346.113	1.79239	86.5282	0.95424
346.454	1.75587	86.6135	1.07918
346.795	1.6902	86.6988	0.8451
347.137	1.63347	86.7842	0.95424
347.478	1.65321	86.8695	0.95424
347.819	1.73239	86.9548	1.07918
348.161	1.74819	87.0402	1.07918
348.502	1.74819	87.1255	1.14613
348.843	1.72428	87.2108	1
349.185	1.65321	87.2962	0.69897
349.526	1.79934	87.3815	0.77815
349.867	1.72428	87.4668	1
350.209	1.63347	87.5522	1.23045
350.55	1.64345	87.6375	1.11394
350.891	1.6721	87.7228	0.90309
351.233	1.74819	87.8082	1.07918
351.574	1.70757	87.8935	1.23045
351.915	1.716	87.9788	1.25527
352.257	1.6902	88.0642	0.95424
352.598	1.73239	88.1495	0.95424
352.939	1.66276	88.2348	0.95424
353.281	1.68124	88.3202	0.8451
353.622	1.60206	88.4055	1.11394
353.963	1.73239	88.4908	1
354.305	1.64345	88.5762	0.8451
354.646	1.62325	88.6615	1.14613
354.987	1.60206	88.7468	1.11394
355.329	1.76343	88.8322	0.8451
355.67	1.6902	88.9175	1.17609
356.011	1.60206	89.0028	0.95424
356.353	1.32222	89.0882	0.95424
356.694	1.6902	89.1735	0.90309
357.035	1.65321	89.2588	1
357.377	1.68124	89.3442	1.07918
357.718	1.64345	89.4295	1.04139
358.059	1.68124	89.5148	1.04139
358.401	1.64345	89.6002	1.14613
358.742	1.76343	89.6855	1.07918
359.083	1.66276	89.7708	0.77815
359.425	1.74036	89.8562	1.07918
359.766	1.51851	89.9415	1.11394
360.107	1.69897	90.0268	0.95424
360.449	1.60206	90.1122	0.95424
360.79	1.65321	90.1975	1.07918
361.131	1.74819	90.2828	0.8451
361.473	1.44716	90.3682	1.04139
361.814	1.6721	90.4535	0.77815
362.155	1.5682	90.5388	1.17609
362.497	1.69897	90.6242	1
362.838	1.74036	90.7095	1.23045
363.179	1.68124	90.7948	0.8451
363.521	1.6721	90.8802	0.90309
363.862	1.72428	90.9655	1.04139
364.203	1.53148	91.0509	0.8451
364.545	1.5682	91.1362	0.8451
364.886	1.65321	91.2215	1.04139
365.227	1.41497	91.3069	0.95424
365.569	1.65321	91.3922	1
365.91	1.66276	91.4775	1.20412
366.251	1.5563	91.5629	1.07918
366.593	1.62325	91.6482	1
366.934	1.64345	91.7335	0.90309
367.275	1.64345	91.8189	0.8451
367.617	1.6721	91.9042	1.04139
367.958	1.63347	91.9895	0.95424
368.299	1.51851	92.0749	1
368.641	1.62325	92.1602	0.95424
368.982	1.5563	92.2455	1.07918
369.323	1.5682	92.3309	0.8451
369.665	1.38021	92.4162	1.04139
370.006	1.64345	92.5015	0.8451
370.347	1.44716	92.5869	0.90309
370.689	1.53148	92.6722	0.95424
371.03	1.57978	92.7575	1.14613
371.371	1.41497	92.8429	0.69897
371.713	1.62325	92.9282	0.8451
372.054	1.54407	93.0135	0.95424
372.395	1.49136	93.0989	0.8451
372.737	1.49136	93.1842	1.11394
373.078	1.6721	93.2695	1.17609
373.419	1.716	93.3549	0.77815
373.761	1.34242	93.4402	0.69897
374.102	1.62325	93.5255	1.04139
374.443	1.54407	93.6109	1.17609
374.785	1.5563	93.6962	1.14613
375.126	1.51851	93.7815	1.07918
375.467	1.49136	93.8669	1
375.809	1.60206	93.9522	0.90309
376.15	1.47712	94.0375	0.95424
376.491	1.54407	94.1229	0.90309
376.833	1.50515	94.2082	1.04139
377.174	1.57978	94.2935	1.17609
377.515	1.51851	94.3789	1.11394
377.857	1.5563	94.4642	1.11394
378.198	1.5682	94.5495	1.04139
378.539	1.50515	94.6349	0.90309
378.881	1.43136	94.7202	0.95424
379.222	1.61278	94.8055	1.11394
379.563	1.5563	94.8909	1.04139
379.905	1.39794	94.9762	0.95424
380.246	1.5563	95.0615	1.07918
380.587	1.51851	95.1469	0.90309
380.929	1.38021	95.2322	1.11394
381.27	1.60206	95.3175	0.8451
381.611	1.50515	95.4029	0.69897
381.953	1.38021	95.4882	1.11394
382.294	1.60206	95.5735	1.07918
382.635	1.49136	95.6589	1
382.977	1.49136	95.7442	1.14613
383.318	1.50515	95.8295	1.17609
383.659	1.53148	95.9149	0.8451
384.001	1.43136	96.0002	0.90309
384.342	1.39794	96.0855	0.90309
384.683	1.47712	96.1709	0.77815
385.025	1.36173	96.2562	1.11394
385.366	1.47712	96.3415	0.95424
385.707	1.44716	96.4269	0.8451
386.049	1.66276	96.5122	1
386.39	1.30103	96.5975	1.04139
386.731	1.54407	96.6829	0.90309
387.073	1.50515	96.7682	0.77815
387.414	1.4624	96.8535	1.11394
387.755	1.43136	96.9389	0.77815
388.097	1.34242	97.0242	1.04139
388.438	1.47712	97.1095	0.90309
388.779	1.43136	97.1949	1
389.121	1.47712	97.2802	1.04139
389.462	1.4624	97.3655	0.8451
389.803	1.54407	97.4509	1.17609
390.145	1.49136	97.5362	1.04139
390.486	1.44716	97.6215	0.47712
390.827	1.50515	97.7069	0.95424
391.169	1.44716	97.7922	0.90309
391.51	1.54407	97.8775	1.17609
391.851	1.5563	97.9629	0.8451
392.193	1.30103	98.0482	0.8451
392.534	1.41497	98.1335	0.90309
392.875	1.53148	98.2189	1
393.217	1.50515	98.3042	1.11394
393.558	1.44716	98.3895	0.60206
393.899	1.43136	98.4749	0.8451
394.241	1.47712	98.5602	0.77815
394.582	1.34242	98.6455	1
394.923	1.59106	98.7309	1
395.265	1.38021	98.8162	0.90309
395.606	1.50515	98.9015	1.11394
395.947	1.41497	98.9869	1.04139
396.289	1.47712	99.0722	0.95424
396.63	1.47712	99.1575	1.17609
396.971	1.50515	99.2429	1.23045
397.313	1.41497	99.3282	1.04139
397.654	1.4624	99.4135	0.95424
397.995	1.41497	99.4989	0.8451
398.337	1.43136	99.5842	0.90309
398.678	1.43136	99.6695	0.77815
399.019	1.53148	99.7549	1.17609
399.361	1.34242	99.8402	0.8451
399.702	1.41497	99.9255	1.17609
400.043	1.34242	100.011	0.8451
400.385	1.34242	100.096	1.20412
400.726	1.41497	100.182	1.07918
401.067	1.44716	100.267	0.90309
401.409	1.4624	100.352	1
401.75	1.38021	100.438	1
402.091	1.38021	100.523	1
402.433	1.25527	100.608	1.07918
402.774	1.32222	100.694	1.04139
403.115	1.30103	100.779	1.07918
403.457	1.38021	100.864	0.90309
403.798	1.50515	100.95	1.04139
404.139	1.38021	101.035	0.69897
404.481	1.4624	101.12	1.04139
404.822	1.23045	101.206	0.69897
405.163	1.4624	101.291	0.95424
405.505	1.43136	101.376	0.8451
405.846	1.43136	101.462	1.04139
406.187	1.4624	101.547	0.95424
406.529	1.36173	101.632	1
406.87	1.41497	101.718	0.90309
407.211	1.39794	101.803	0.77815
407.553	1.27875	101.888	1
407.894	1.34242	101.974	1.07918
408.235	1.38021	102.059	0.8451
408.577	1.41497	102.144	0.69897
408.918	1.54407	102.23	1
409.259	1.23045	102.315	1.07918
409.601	1.30103	102.4	1
409.942	1.30103	102.486	0.95424
410.283	1.38021	102.571	0.77815
410.625	1.38021	102.656	0.8451
410.966	1.38021	102.742	0.95424
411.307	1.39794	102.827	0.77815
411.649	1.44716	102.912	0.77815
411.99	1.50515	102.998	0.95424
412.331	1.36173	103.083	1.04139
412.673	1.38021	103.168	0.8451
413.014	1.39794	103.254	0.77815
413.355	1.36173	103.339	0.8451
413.697	1.25527	103.424	1
414.038	1.32222	103.51	1.11394
414.379	1.36173	103.595	0.77815
414.721	1.27875	103.68	0.77815
415.062	1.38021	103.766	0.47712
415.403	1.27875	103.851	0.90309
415.745	1.17609	103.936	0.95424
416.086	1.36173	104.022	0.8451
416.427	1.32222	104.107	0.69897
416.769	1.41497	104.192	0.95424
417.11	1.11394	104.278	1
417.451	1.14613	104.363	0.90309
417.793	1.38021	104.448	0.77815
418.134	1.32222	104.534	0.60206
418.475	1.25527	104.619	0.30103
418.817	1.41497	104.704	0.69897
419.158	1.27875	104.79	1
419.499	1.27875	104.875	1.04139
419.841	1.30103	104.96	1
420.182	1.25527	105.046	1.11394
420.523	1.34242	105.131	0.95424
420.865	1.32222	105.216	0.47712
421.206	1.30103	105.302	0.77815
421.547	1.39794	105.387	0.77815
421.889	1.25527	105.472	0.90309
422.23	1.36173	105.558	1.14613
422.571	1.43136	105.643	0.8451
422.913	1.20412	105.728	1
423.254	1.27875	105.814	0.90309
423.595	1.20412	105.899	0.8451
423.937	1.25527	105.984	0.30103
424.278	1.36173	106.07	1
424.62	1.34242	106.155	0.77815
424.961	1.04139	106.24	0.95424
425.302	1.27875	106.326	1
425.644	1.20412	106.411	0.95424
425.985	1.17609	106.496	0.95424
426.326	1.34242	106.582	0.8451
426.668	1.17609	106.667	1.07918
427.009	1.32222	106.752	0.77815
427.35	1.41497	106.838	0.8451
427.692	1.20412	106.923	1.04139
428.033	1.17609	107.008	0.69897
428.374	1.38021	107.094	0.95424
428.716	1.20412	107.179	0.95424
429.057	1.36173	107.264	0.8451
429.398	1.27875	107.35	0.8451
429.74	1.32222	107.435	0.8451
430.081	1.25527	107.52	0.90309
430.422	1.30103	107.606	0.8451
430.764	1.34242	107.691	0.77815
431.105	1.32222	107.776	1
431.446	1.27875	107.862	0.77815
431.788	1.23045	107.947	0.77815
432.129	1.11394	108.032	0.60206
432.47	1.36173	108.118	1.07918
432.812	1.32222	108.203	0.77815
433.153	1.36173	108.288	0.90309
433.494	1.30103	108.374	0.90309
433.836	1.17609	108.459	0.77815
434.177	1.39794	108.544	0.77815
434.518	1.11394	108.63	1
434.86	1.14613	108.715	1.14613
435.201	1.23045	108.8	1
435.542	1.41497	108.886	0.90309
435.884	1.17609	108.971	0.77815
436.225	1.30103	109.056	0.95424
436.566	1	109.142	0.95424
436.908	1.14613	109.227	0.90309
437.249	1.32222	109.312	0.90309
437.59	1.17609	109.398	0.8451
437.932	1.25527	109.483	1.07918
438.273	1.04139	109.568	0.77815
438.614	1.25527	109.654	0.95424
438.956	1.23045	109.739	0.90309
439.297	1	109.824	0.69897
439.638	1.25527	109.91	0.77815
439.98	1.07918	109.995	0.30103
440.321	1.17609	110.08	0.95424
440.662	1.27875	110.166	1
441.004	1	110.251	0.90309
441.345	1.25527	110.336	0.8451
441.686	1.20412	110.422	0.95424
442.028	1.04139	110.507	0.8451
442.369	1.34242	110.592	0.90309
442.71	1.17609	110.678	0.47712
443.052	1.23045	110.763	0.90309
443.393	1.20412	110.848	0.8451
443.734	1.17609	110.934	0.90309
444.076	1.14613	111.019	0.77815
444.417	1.27875	111.104	0.8451
444.758	1.14613	111.19	0.8451
445.1	1.17609	111.275	0.95424
445.441	1.14613	111.36	0.90309
445.782	1.20412	111.446	0.77815
446.124	1.04139	111.531	0.95424
446.465	1.04139	111.616	0.77815
446.806	1.23045	111.702	0.95424
447.148	1.17609	111.787	0.69897
447.489	1.25527	111.872	0.8451
447.83	1.17609	111.958	0.95424
448.172	1.30103	112.043	0.90309
448.513	1.04139	112.128	1.17609
448.854	0.8451	112.214	1
449.196	1.23045	112.299	0.60206
449.537	1.04139	112.384	0.69897
449.878	1.25527	112.47	0.77815
450.22	1.23045	112.555	0.77815
450.561	1.20412	112.64	0.30103
450.902	1.07918	112.726	1.20412
451.244	1.07918	112.811	0.90309
451.585	1.20412	112.896	0.77815
451.926	1.30103	112.982	0.60206
452.268	1.07918	113.067	1
452.609	1.11394	113.152	1
452.95	1.17609	113.238	0.95424
453.292	1.17609	113.323	1
453.633	0.77815	113.408	0.69897
453.974	1.34242	113.494	1.11394
454.316	1.04139	113.579	0
454.657	0.77815	113.664	1
454.998	1.14613	113.75	0.77815
455.34	1.11394	113.835	0.90309
455.681	1.20412	113.92	1.04139
456.022	1.11394	114.006	0.47712
456.364	1.14613	114.091	0.69897
456.705	1.30103	114.176	0.8451
457.046	0.95424	114.262	0.77815
457.388	1.23045	114.347	0.8451
457.729	1.04139	114.432	0.77815
458.07	1.04139	114.518	1.11394
458.412	1.23045	114.603	0.77815
458.753	1.11394	114.688	0.8451
459.094	1.14613	114.774	0.8451
459.436	1.04139	114.859	0.90309
459.777	1.11394	114.944	1
460.118	1.23045	115.03	1
460.46	1.23045	115.115	0.69897
460.801	1.04139	115.2	0.69897
461.142	0.8451	115.286	1.11394
461.484	1	115.371	0.60206
461.825	1.07918	115.456	0.69897
462.166	0.95424	115.542	0.95424
462.508	0.90309	115.627	1.07918
462.849	1.20412	115.712	0.77815
463.19	1.14613	115.798	0.69897
463.532	0.95424	115.883	0.77815
463.873	1.07918	115.968	0
464.214	1.14613	116.054	0.95424
464.556	1.04139	116.139	0.47712
464.897	1.14613	116.224	0.69897
465.238	1.23045	116.31	0.8451
465.58	0.90309	116.395	0.69897
465.921	1.11394	116.48	0.69897
466.262	1	116.566	0.95424
466.604	1	116.651	1.07918
466.945	1.07918	116.736	0.69897
467.286	1.07918	116.822	0.60206
467.628	1.11394	116.907	0.60206
467.969	1.07918	116.992	0.95424
468.31	1.11394	117.078	0.77815
468.652	1.11394	117.163	0.69897
468.993	1.07918	117.248	0.90309
469.334	1.11394	117.334	0.60206
469.676	1.14613	117.419	0.8451
470.017	1.14613	117.504	0.77815
470.358	0.8451	117.59	1
470.7	0.77815	117.675	0.60206
471.041	1	117.76	0.8451
471.382	1.14613	117.846	0.77815
471.724	0.60206	117.931	0.90309
472.065	0.95424	118.016	0.90309
472.406	1	118.102	0.8451
472.748	1	118.187	0.60206
473.089	1.04139	118.272	0.60206
473.43	1.14613	118.358	1.04139
473.772	0.77815	118.443	0.60206
474.113	1.14613	118.528	0.95424
474.454	0.77815	118.614	0.8451
474.796	1.11394	118.699	0.95424
475.137	1.11394	118.784	0.47712
475.478	1.07918	118.87	1.07918
475.82	0.90309	118.955	1
476.161	1.11394	119.04	0.90309
476.502	0.90309	119.126	0.8451
476.844	0.60206	119.211	0.60206
477.185	0.95424	119.296	0.90309
477.526	0.90309	119.382	0.8451
477.868	0.69897	119.467	0.77815
478.209	0.60206	119.552	1.04139
478.55	1.04139	119.638	0.60206
478.892	1.04139	119.723	0.69897
479.233	0.8451	119.808	0.69897
479.574	0.77815	119.894	0.60206
479.916	1.07918	119.979	0.69897
480.257	1.11394	120.064	0.90309
480.598	0.90309	120.15	0.77815
480.94	1.11394	120.235	0.60206
481.281	1.04139	120.32	0.60206
481.622	1.04139	120.406	0.8451
481.964	0.77815	120.491	0.30103
482.305	1	120.576	0.77815
482.646	0.47712	120.662	0.77815
482.988	0.69897	120.747	1.07918
483.329	1.14613	120.832	0.90309
483.67	1.04139	120.918	0.69897
484.012	0.8451	121.003	0.77815
484.353	0.8451	121.088	1
484.694	1.04139	121.174	0.77815
485.036	1.07918	121.259	0.90309
485.377	0.95424	121.344	0.30103
485.718	0.69897	121.43	1.07918
486.06	1.04139	121.515	0.47712
486.401	0.69897	121.6	0.69897
486.742	0.69897	121.686	0.69897
487.084	0.95424	121.771	0.60206
487.425	1.07918	121.856	0.47712
487.766	0.95424	121.942	0.8451
488.108	0.8451	122.027	1.07918
488.449	1.07918	122.112	0.60206
488.79	0.69897	122.198	0.69897
489.132	1.04139	122.283	0.69897
489.473	0.8451	122.368	0.69897
489.814	1.04139	122.454	1.04139
490.156	0.90309	122.539	1.04139
490.497	0.90309	122.624	0.8451
490.838	1	122.71	0.69897
491.18	0.90309	122.795	0.69897
491.521	1.07918	122.88	0.69897
491.862	0.90309	122.966	0.77815
492.204	0.69897	123.051	0.30103
492.545	0.90309	123.136	0.8451
492.886	0.95424	123.222	0.30103
493.228	1	123.307	0.60206
493.569	1.11394	123.392	1
493.91	1	123.478	0.69897
494.252	0.69897	123.563	0.60206
494.593	1.04139	123.648	0.8451
494.934	1	123.734	0.69897
495.276	0.47712	123.819	0.8451
495.617	0.69897	123.904	0.60206
495.958	0.77815	123.99	1
496.3	0.69897	124.075	0.77815
496.641	0.90309	124.16	0.90309
496.982	0.95424	124.246	0.8451
497.324	0.47712	124.331	0.95424
497.665	1.07918	124.416	0.8451
498.006	0.8451	124.502	0.30103
498.348	0.90309	124.587	0.77815
498.689	0.95424	124.672	0.47712
499.03	0.8451	124.758	1.04139
499.372	0.77815	124.843	0.77815
499.713	0.60206	124.928	0.47712
500.054	0.8451	125.014	0.8451
500.396	1.04139	125.099	0.90309
500.737	0.8451	125.184	0.90309
501.078	0.8451	125.27	0.95424
501.42	1.04139	125.355	0.60206
501.761	0.90309	125.44	0.8451
502.102	0.90309	125.526	0.8451
502.444	0.60206	125.611	0.60206
502.785	0.90309	125.696	0.95424
503.126	1.04139	125.782	0.69897
503.468	0.90309	125.867	0.60206
503.809	0.90309	125.952	0.8451
504.15	0.69897	126.038	0.95424
504.492	0.47712	126.123	0.77815
504.833	0.69897	126.208	0.77815
505.174	1.14613	126.294	0.77815
505.516	0.90309	126.379	0.69897
505.857	1	126.464	0.47712
506.198	0.90309	126.55	0.60206
506.54	0.77815	126.635	0.77815
506.881	1.11394	126.72	0.60206
507.222	1.07918	126.806	0.77815
507.564	0.95424	126.891	0.90309
507.905	0.90309	126.976	0.8451
508.246	1.07918	127.062	0.8451
508.588	0.8451	127.147	0
508.929	0.95424	127.232	0.77815
509.27	0.8451	127.318	0.60206
509.612	0.77815	127.403	0.8451
509.953	0.90309	127.488	0.47712
510.294	0.95424	127.574	0.77815
510.636	0.95424	127.659	0.95424
510.977	0.95424	127.744	0.60206
511.318	0.95424	127.83	0.8451
511.66	0.60206	127.915	0.8451
512.001	0.77815	128	0.30103
512.342	0.77815	128.086	0.90309
512.684	0.47712	128.171	0.69897
513.025	1.04139	128.256	0.90309
513.366	0.8451	128.342	0.77815
513.708	0.90309	128.427	0.90309
514.049	0.90309	128.512	0.69897
514.39	0.90309	128.598	1
514.732	0.95424	128.683	0
515.073	0.77815	128.768	0.30103
515.414	0.60206	128.854	1.04139
515.756	0.95424	128.939	1
516.097	0.77815	129.024	0.8451
516.438	0.90309	129.11	0.77815
516.78	0.60206	129.195	0.69897
517.121	0.47712	129.28	0.77815
517.462	0.90309	129.366	0.60206
517.804	0.69897	129.451	0.90309
518.145	0.8451	129.536	0.77815
518.486	1	129.622	0.60206
518.828	0.69897	129.707	0.90309
519.169	0.8451	129.792	0.69897
519.51	0.90309	129.878	0.77815
519.852	0.8451	129.963	0.60206
520.193	0.95424	130.048	0.30103
520.534	0.8451	130.134	0.8451
520.876	1	130.219	0.95424
521.217	0.90309	130.304	0.69897
521.558	0.90309	130.39	0.60206
521.9	0.77815	130.475	0.60206
522.241	0.60206	130.56	0.60206
522.582	0.60206	130.646	0.90309
522.924	0.77815	130.731	0.47712
523.265	0.8451	130.816	0.90309
523.606	0.69897	130.902	0.60206
523.948	0.60206	130.987	0.77815
524.289	0.69897	131.072	0.77815
524.63	0.90309	131.158	0.90309
524.972	1.04139	131.243	0.95424
525.313	0.77815	131.328	0.47712
525.654	0.77815	131.414	0.47712
525.996	0.60206	131.499	0.60206
526.337	0.77815	131.584	0.60206
526.678	1.04139	131.67	0.47712
527.02	0.90309	131.755	0.69897
527.361	0.60206	131.84	0.69897
527.702	0.8451	131.926	0.47712
528.044	0.77815	132.011	0.60206
528.385	0.69897	132.096	0.8451
528.726	0.30103	132.182	0.77815
529.068	1.04139	132.267	0.77815
529.409	0.47712	132.352	0.95424
529.75	0.8451	132.438	0.47712
530.092	0.8451	132.523	0.69897
530.433	0.8451	132.608	0.90309
530.774	0.90309	132.694	0.60206
531.116	0.69897	132.779	0.8451
531.457	0.69897	132.864	0.8451
531.798	0.95424	132.95	0.47712
532.14	0.60206	133.035	0.47712
532.481	1.11394	133.12	0.69897
532.822	0.30103	133.206	0.69897
533.164	1	133.291	0.77815
533.505	0.47712	133.376	0.8451
533.846	0.77815	133.462	0.30103
534.188	0.47712	133.547	0.69897
534.529	0.8451	133.632	0.69897
534.87	0.90309	133.718	0.77815
535.212	0.69897	133.803	0.77815
535.553	0.8451	133.888	0.69897
535.894	0.8451	133.974	0.69897
536.236	0.60206	134.059	0.8451
536.577	0.77815	134.144	0.69897
536.918	0.90309	134.23	0.69897
537.26	0.47712	134.315	0.69897
537.601	0.90309	134.4	0.77815
537.942	0.30103	134.486	0.69897
538.284	0.60206	134.571	0.47712
538.625	0.69897	134.656	0.30103
538.966	0.90309	134.742	0.90309
539.308	0.77815	134.827	0.60206
539.649	0.60206	134.912	0.77815
539.99	0.30103	134.998	0.69897
540.332	0.47712	135.083	0.77815
540.673	0.30103	135.168	0.90309
541.014	0.77815	135.254	0.8451
541.356	0.77815	135.339	0.30103
541.697	0.69897	135.424	0.69897
542.038	0.60206	135.51	0.60206
542.38	0	135.595	0.8451
542.721	0.60206	135.68	0.77815
543.062	0.47712	135.766	0.60206
543.404	0.69897	135.851	0.69897
543.745	1	135.936	0.8451
544.086	0.77815	136.022	0.8451
544.428	0.69897	136.107	0.90309
544.769	0.60206	136.192	0.77815
545.11	0.90309	136.278	0.47712
545.452	0.60206	136.363	0.8451
545.793	0.8451	136.448	0.30103
546.134	0.60206	136.534	0.69897
546.476	0.8451	136.619	1
546.817	0.8451	136.704	0.69897
547.158	0.8451	136.79	0.77815
547.5	0.77815	136.875	0.47712
547.841	0.90309	136.96	0.60206
548.182	0.69897	137.046	0.77815
548.524	0.47712	137.131	0.8451
548.865	0.69897	137.216	0.47712
549.206	0.69897	137.302	1
549.548	0.69897	137.387	0.8451
549.889	0.69897	137.472	0.77815
550.23	0	137.558	0.30103
550.572	0.8451	137.643	0.30103
550.913	0.77815	137.728	0.8451
551.254	0.30103	137.814	0.30103
551.596	0.30103	137.899	0.60206
551.937	0.69897	137.984	0.8451
552.278	0.30103	138.07	0.60206
552.62	0.69897	138.155	0.8451
552.961	0.8451	138.24	0.8451
553.302	0.69897	138.326	0.30103
553.644	0.77815	138.411	0.47712
553.985	0	138.496	0.47712
554.326	0.30103	138.582	0.77815
554.668	0.47712	138.667	0.90309
555.009	0.60206	138.752	0
555.35	#NUM!	138.838	0.47712
555.692	0.47712	138.923	0.60206
556.033	0.69897	139.008	0.77815
556.374	0.60206	139.094	0.8451
556.716	0.77815	139.179	0.69897
557.057	0.69897	139.264	0.69897
557.398	0.60206	139.35	0.69897
557.74	0.60206	139.435	0.69897
558.081	0.69897	139.52	0.69897
558.422	0.60206	139.606	0.69897
558.764	0.69897	139.691	0.69897
559.105	0.60206	139.776	0.77815
559.446	0.77815	139.862	0
559.788	0	139.947	0.60206
560.129	0.69897	140.032	0.30103
560.47	0.69897	140.118	0.69897
560.812	0.60206	140.203	0.60206
561.153	0.60206	140.288	0.60206
561.494	0.47712	140.374	0.47712
561.836	0	140.459	0.8451
562.177	0.60206	140.544	1
562.518	0.30103	140.63	0.77815
562.86	0.60206	140.715	0.30103
563.201	0.60206	140.8	0.47712
563.542	0.69897	140.886	0.77815
563.884	0.47712	140.971	0.30103
564.225	0.30103	141.056	0.69897
564.566	0.30103	141.142	0.69897
564.908	0.30103	141.227	0.77815
565.249	0.47712	141.312	0.77815
565.59	0.95424	141.398	0.8451
565.932	0.30103	141.483	0.60206
566.273	0.77815	141.568	0.47712
566.614	0.90309	141.654	0.77815
566.956	0.30103	141.739	0.60206
567.297	0.69897	141.824	0.60206
567.638	0	141.91	0.69897
567.98	0.77815	141.995	0.95424
568.321	0.30103	142.08	0.77815
568.662	0.77815	142.166	0.60206
569.004	0.69897	142.251	0.69897
569.345	0.47712	142.336	0.69897
569.686	0	142.422	0.47712
570.028	0.60206	142.507	0.60206
570.369	0.77815	142.592	0.60206
570.71	0.69897	142.678	0.30103
571.052	0.69897	142.763	0.30103
571.393	0.69897	142.848	0.60206
571.734	0.60206	142.934	0.30103
572.076	0	143.019	0.90309
572.417	0.47712	143.104	0.47712
572.758	0	143.19	0.69897
573.1	#NUM!	143.275	0.60206
573.441	0	143.36	0.47712
573.782	0.47712	143.446	0.30103
574.124	0.60206	143.531	0.60206
574.465	0.47712	143.616	0.47712
574.806	0.69897	143.702	0.47712
575.148	0.60206	143.787	0.8451
575.489	0.77815	143.872	0.69897
575.83	0.8451	143.958	0.60206
576.172	0.47712	144.043	0.30103
576.513	0.60206	144.128	0.69897
576.854	0.47712	144.214	0.77815
577.196	1.04139	144.299	0.47712
577.537	0.47712	144.384	0.47712
577.878	0.60206	144.47	0.60206
578.22	0.90309	144.555	0.8451
578.561	0.60206	144.64	0.77815
578.902	0	144.726	0.8451
579.244	0.47712	144.811	0.47712
579.585	0.77815	144.896	0.69897
579.926	0.47712	144.982	0.47712
580.268	0.69897	145.067	0.8451
580.609	0.69897	145.152	0.60206
580.95	0.60206	145.238	0.47712
581.292	0.60206	145.323	0.30103
581.633	0.47712	145.408	0.90309
581.974	0	145.494	0.95424
582.316	0.30103	145.579	0.8451
582.657	0.47712	145.664	0.47712
582.998	0.47712	145.75	0.60206
583.34	0.60206	145.835	0.69897
583.681	0.77815	145.92	0.77815
584.022	0.90309	146.006	0.60206
584.364	0.69897	146.091	0.47712
584.705	0	146.176	0.77815
585.046	0.60206	146.262	0.60206
585.388	0	146.347	0.47712
585.729	0.47712	146.432	0
586.07	0.77815	146.518	0.69897
586.412	0.60206	146.603	0.8451
586.753	0.77815	146.688	0.8451
587.094	0.69897	146.774	0.77815
587.436	0.60206	146.859	0.77815
587.777	0.60206	146.944	0.60206
588.118	0.60206	147.03	0.60206
588.46	0.30103	147.115	0.69897
588.801	0.95424	147.2	0.77815
589.142	#NUM!	147.286	0.77815
589.484	0.47712	147.371	#NUM!
589.825	0.77815	147.456	0.69897
590.166	0.69897	147.542	0.30103
590.508	0.30103	147.627	#NUM!
590.849	0.8451	147.712	0.30103
591.19	0	147.798	0.30103
591.532	0.69897	147.883	#NUM!
591.873	0.77815	147.968	0
592.214	0.30103	148.054	0.60206
592.556	0	148.139	0.77815
592.897	0	148.224	0.60206
593.238	0.30103	148.31	0.69897
593.58	0.47712	148.395	0.30103
593.921	0.30103	148.48	0.47712
594.262	0.77815	148.566	0.60206
594.604	0.69897	148.651	0.69897
594.945	0.69897	148.736	0.30103
595.287	0.60206	148.822	0.77815
595.628	0.47712	148.907	0.69897
595.969	0.77815	148.992	0.90309
596.311	0.30103	149.078	0.30103
596.652	0	149.163	0.77815
596.993	0	149.248	0.47712
597.335	0.60206	149.334	0.60206
597.676	0.47712	149.419	0.60206
598.017	0.30103	149.504	0.60206
598.359	0.30103	149.59	0.47712
598.7	0	149.675	0.77815
599.041	0.30103	149.76	0.60206
599.383	0	149.846	0.69897
599.724	0	149.931	0.69897
600.065	0.69897	150.016	0.47712
600.407	0.60206	150.102	0.47712
600.748	0	150.187	0.69897
601.089	0.47712	150.272	0.60206
601.431	0	150.358	0.69897
601.772	0.60206	150.443	0.8451
602.113	0.69897	150.528	0.95424
602.455	0.60206	150.614	0.47712
602.796	0.47712	150.699	0.69897
603.137	0.30103	150.784	0.69897
603.479	0.30103	150.87	0.69897
603.82	0.60206	150.955	0.8451
604.161	0.69897	151.04	0.8451
604.503	0.69897	151.126	0.47712
604.844	0.47712	151.211	#NUM!
605.185	0.30103	151.296	0.47712
605.527	0.60206	151.382	0.30103
605.868	0.30103	151.467	0
606.209	0.30103	151.552	0
606.551	0.60206	151.638	0.77815
606.892	0.60206	151.723	0.8451
607.233	0.30103	151.808	0.47712
607.575	0.47712	151.894	0.69897
607.916	0.47712	151.979	0.77815
608.257	0.30103	152.064	0
608.599	0.30103	152.15	0.47712
608.94	0.47712	152.235	0.77815
609.281	0.30103	152.32	0.47712
609.623	0.30103	152.406	0
609.964	0.30103	152.491	0
610.305	0.47712	152.576	0.69897
610.647	0.60206	152.662	0.8451
610.988	0.47712	152.747	0.77815
611.329	0.69897	152.832	0.60206
611.671	0.77815	152.918	0.47712
612.012	0.47712	153.003	0
612.353	0	153.088	0.90309
612.695	0.60206	153.174	0.60206
613.036	0.30103	153.259	0.60206
613.377	0.60206	153.344	0.60206
613.719	0	153.43	0.8451
614.06	0	153.515	0.77815
614.401	0	153.6	0.60206
614.743	0.30103	153.686	0.30103
615.084	0	153.771	0.60206
615.425	0.47712	153.856	0.30103
615.767	0.47712	153.942	0
616.108	0	154.027	0.30103
616.449	#NUM!	154.112	0.47712
616.791	0	154.198	0.8451
617.132	1.04139	154.283	0.60206
617.473	0.30103	154.368	0.47712
617.815	0.8451	154.454	0.69897
618.156	0.60206	154.539	0.30103
618.497	0.30103	154.624	0.60206
618.839	0.69897	154.71	0.47712
619.18	0.30103	154.795	0.69897
619.521	0.77815	154.88	0.60206
619.863	0	154.966	0.60206
620.204	0.60206	155.051	0.30103
620.545	#NUM!	155.136	0.47712
620.887	1	155.222	0.90309
621.228	0.60206	155.307	0
621.569	0	155.392	0.77815
621.911	0.30103	155.478	0
622.252	0.30103	155.563	0.47712
622.593	0.47712	155.648	0.69897
622.935	0.47712	155.734	0.69897
623.276	0.47712	155.819	0.47712
623.617	0.47712	155.904	0.60206
623.959	0.47712	155.99	0.60206
624.3	0.77815	156.075	0.60206
624.641	0.30103	156.16	0.47712
624.983	#NUM!	156.246	0.30103
625.324	#NUM!	156.331	0.60206
625.665	0	156.416	0.8451
626.007	0.30103	156.502	0.47712
626.348	0.47712	156.587	0.69897
626.689	0.60206	156.672	0.77815
627.031	0.47712	156.758	0.30103
627.372	0.60206	156.843	0.69897
627.713	0.30103	156.928	0.77815
628.055	#NUM!	157.014	0
628.396	0.47712	157.099	0
628.737	#NUM!	157.184	#NUM!
629.079	0.60206	157.27	0.77815
629.42	0.60206	157.355	0.47712
629.761	#NUM!	157.44	0
630.103	0.69897	157.526	0.69897
630.444	0.47712	157.611	0.47712
630.785	0.69897	157.696	0.47712
631.127	0.60206	157.782	0.47712
631.468	0	157.867	0.60206
631.809	0.30103	157.952	0.30103
632.151	0.60206	158.038	0.30103
632.492	0.60206	158.123	0.8451
632.833	0.77815	158.208	0.30103
633.175	0	158.294	0.60206
633.516	0.47712	158.379	0.69897
633.857	0	158.464	0.47712
634.199	0.47712	158.55	0.69897
634.54	#NUM!	158.635	0.69897
634.881	0.30103	158.72	0.60206
635.223	0.47712	158.806	0.60206
635.564	0.69897	158.891	0.47712
635.905	0.30103	158.976	0.69897
636.247	0	159.062	0.60206
636.588	0	159.147	0.8451
636.929	0.30103	159.232	0
637.271	0.77815	159.318	0
637.612	0	159.403	0.77815
637.953	#NUM!	159.488	0.30103
638.295	0.47712	159.574	0.8451
638.636	0.47712	159.659	0.60206
638.977	0.47712	159.744	0.30103
639.319	0.30103	159.83	0
639.66	0.30103	159.915	0.69897
640.001	0.60206	160	0
640.343	#NUM!	160.086	0.47712
640.684	0.30103	160.171	0.77815
641.025	0	160.256	0.47712
641.367	0.47712	160.342	0.60206
641.708	#NUM!	160.427	0.77815
642.049	0	160.512	0.47712
642.391	0	160.598	0
642.732	0.30103	160.683	0.60206
643.073	#NUM!	160.768	0.30103
643.415	0	160.854	0.47712
643.756	0.47712	160.939	0.77815
644.097	0.47712	161.024	0.69897
644.439	#NUM!	161.11	0.30103
644.78	0	161.195	0.60206
645.121	0	161.28	0.69897
645.463	0	161.366	0
645.804	0.77815	161.451	0.30103
646.145	0	161.536	0.60206
646.487	0.60206	161.622	0
646.828	#NUM!	161.707	0.69897
647.169	0	161.792	0.30103
647.511	0.77815	161.878	0.77815
647.852	#NUM!	161.963	0.60206
648.193	0.30103	162.048	0.30103
648.535	0.30103	162.134	0.60206
648.876	#NUM!	162.219	0.60206
649.217	#NUM!	162.304	0.47712
649.559	0.30103	162.39	0.47712
649.9	0.60206	162.475	0.77815
650.241	0.60206	162.56	0.47712
650.583	0.30103	162.646	0.30103
650.924	0	162.731	0.47712
651.265	0	162.816	0
651.607	0.77815	162.902	0.60206
651.948	0.60206	162.987	0
652.289	0	163.072	0.60206
652.631	0.47712	163.158	0.30103
652.972	0.47712	163.243	#NUM!
653.313	0	163.328	0.30103
653.655	0.47712	163.414	0.60206
653.996	0.60206	163.499	#NUM!
654.337	0.30103	163.584	0.30103
654.679	#NUM!	163.67	0
655.02	0.47712	163.755	0.47712
655.361	0.60206	163.84	0.60206
655.703	0	163.926	0.47712
656.044	0	164.011	0.8451
656.385	0.47712	164.096	0.60206
656.727	0	164.182	0.69897
657.068	0	164.267	0.69897
657.409	#NUM!	164.352	0.69897
657.751	0.30103	164.438	0.30103
658.092	0.30103	164.523	#NUM!
658.433	0.47712	164.608	0.47712
658.775	0.47712	164.694	0.69897
659.116	0.47712	164.779	0.47712
659.457	0.47712	164.864	0.60206
659.799	0.60206	164.95	0.60206
660.14	#NUM!	165.035	0.77815
660.481	0.47712	165.12	0.30103
660.823	0	165.206	0.77815
661.164	0.30103	165.291	0.47712
661.505	0	165.376	0.47712
661.847	#NUM!	165.462	0.30103
662.188	0.47712	165.547	0.77815
662.529	0.47712	165.632	0.30103
662.871	0	165.718	0.69897
663.212	#NUM!	165.803	0.77815
663.553	0.47712	165.888	0
663.895	0.30103	165.974	0.8451
664.236	0	166.059	0
664.577	0.69897	166.144	0.77815
664.919	#NUM!	166.23	#NUM!
665.26	0.47712	166.315	0.60206
665.601	0	166.4	0.47712
665.943	0.30103	166.486	0.30103
666.284	#NUM!	166.571	0.47712
666.625	0	166.656	#NUM!
666.967	0	166.742	0.60206
667.308	0.69897	166.827	0.47712
667.649	#NUM!	166.912	0
667.991	0.47712	166.998	0.60206
668.332	0	167.083	#NUM!
668.673	0.30103	167.168	0.60206
669.015	0.30103	167.254	0.30103
669.356	#NUM!	167.339	0.60206
669.697	0.47712	167.424	0.69897
670.039	#NUM!	167.51	0.60206
670.38	0.69897	167.595	0.47712
670.721	0.30103	167.68	0
671.063	0.30103	167.766	0.47712
671.404	0	167.851	0.47712
671.745	#NUM!	167.936	0.30103
672.087	0.47712	168.022	#NUM!
672.428	0.47712	168.107	0.30103
672.769	0	168.192	0.30103
673.111	0	168.278	0.69897
673.452	0	168.363	1
673.793	0.30103	168.448	0.69897
674.135	0.30103	168.534	0.60206
674.476	0	168.619	0.30103
674.817	0.47712	168.704	0
675.159	0	168.79	0.69897
675.5	#NUM!	168.875	0.60206
675.841	0	168.96	0.60206
676.183	0	169.046	0.47712
676.524	0.47712	169.131	0.47712
676.865	0.47712	169.216	0.60206
677.207	0	169.302	0.30103
677.548	0.30103	169.387	0.77815
677.889	0.47712	169.472	0
678.231	0.30103	169.558	0.69897
678.572	0.30103	169.643	0.47712
678.913	0	169.728	0.30103
679.255	0.30103	169.814	0.47712
679.596	0.30103	169.899	0
679.937	0.47712	169.984	0.60206
680.279	0.30103	170.07	0.69897
680.62	0.47712	170.155	#NUM!
680.961	0.30103	170.24	0.30103
681.303	#NUM!	170.326	0.77815
[truncated: 2,100 more rows]

## Sheet: fig2a
steady-state 365 nm
0.1% doped			0.0001			10 ppm			1 ppm
Wavelength (nm)	Intensity (a.u.)		Wavelength (nm)	Intensity (a.u.)		Wavelength (nm)	Intensity (a.u.)		Wavelength (nm)	Intensity (a.u.)
	R@R	S@R		R@R	S@R		R@R	S@R		R@R	S@R
380	636.442	689.479	380	816.768	116.681	380	456.117	370.473	380	1156.2	265.184
381	621.749	790.359	381	1001.12	179.148	381	453.139	170.148	381	1169.73	263.453
382	533.913	565.319	382	952.668	83.751	382	481.568	200.377	382	1120.17	282.66
383	571.979	769.572	383	873.569	249.591	383	488.782	310.388	383	1133.56	332.788
384	712.796	909.073	384	1239.65	340.902	384	578.501	520.18	384	1487.57	516.519
385	708.018	831.151	385	1087.68	225.745	385	564.362	170.439	385	1323.69	605.406
386	562.846	624.248	386	869.853	184.204	386	480.978	210.905	386	1207.56	194.438
387	612.36	612.36	387	898.129	214.326	387	438.858	240.944	387	1030.81	326.592
388	427.495	539.458	388	1007.67	173.034	388	488.566	360.424	388	1333.38	417.316
389	649.657	741.015	389	1086.15	243.621	389	446.639	240.621	389	1197.8	466.941
390	485.92	678.263	390	789.62	253.083	390	536.536	250.083	390	1113.57	313.823
391	535.827	707.696	391	839.125	181.979	391	525.717	240.639	391	1051.43	262.858
392	454.345	797.627	392	979.365	222.124	392	696.662	370.572	392	1241.88	312.993
393	524.324	736.07	393	1088.98	201.663	393	554.574	310.578	393	1220.06	312.578
394	604.186	725.023	394	1117.74	221.535	394	533.697	290.023	394	1409.77	342.372
395	452.537	603.382	395	955.355	90.5074	395	472.65	200.127	395	1146.43	362.029
396	622.616	552.32	396	1094.6	140.591	396	441.856	180.759	396	1225.15	281.181
397	732.044	742.072	397	952.66	300.84	397	501.4	440.232	397	1203.36	481.344
398	530.732	771.064	398	971.34	200.276	398	510.705	380.525	398	1532.11	400.553
399	689.975	809.97	399	1129.96	179.993	399	679.975	250.991	399	1449.95	369.986
400	449.345	579.156	400	1098.4	179.738	400	579.156	340.505	400	1268.15	189.724
401	571.368	771.847	401	992.375	120.288	401	571.368	280.672	401	1453.48	240.576
402	593.69	794.94	402	1096.82	251.563	402	523.252	280.751	402	1720.69	513.189
403	888.895	1262.63	403	1444.45	676.772	403	565.66	730.379	403	1656.58	616.166
404	821.309	882.147	404	1622.34	192.653	404	730.053	480.702	404	1804.85	395.445
405	722.649	824.431	405	1536.9	122.138	405	804.075	520.264	405	1994.92	569.977
406	795.221	846.196	406	1906.49	275.269	406	1213.22	760.83	406	2569.17	734.05
407	765.908	919.09	407	2716.42	449.333	407	2062.85	1310.79	407	4268.66	1644.15
408	1452.53	1176.34	408	4879.27	1247.95	408	4224.61	3110.24	408	8459.45	2905.06
409	1721.34	1321.74	409	8176.35	993.867	409	7295.19	4930.31	409	15563.8	4938.6
410	2658.12	2257.87	410	14316.9	1713.93	410	13762.7	7930.58	410	30809.6	8179.63
411	4437.95	2958.63	411	21778.8	2619.62	411	22549.3	11800.2	411	53327.3	12687.2
412	6529.73	4884.45	412	30129.3	2838.12	412	34437.9	16380.6	412	81153.8	17573.7
413	9150.52	5630.3	413	38506.3	3942.24	413	42633.8	20150.5	413	112246	20966.9
414	9849.72	5512.14	414	44189.8	4049.1	414	48342	23360.9	414	137144	22914
415	10447.1	6156.9	415	48770.5	4104.6	415	53875.5	24950.1	415	163937	24906.1
416	10520.4	6079.37	416	50829.8	3997.96	416	59134.8	26550.2	416	191706	25863.1
417	11211.2	6454.96	417	57415.1	3891.5	417	64683.4	26840.7	417	226716	26221.3
418	11880.3	6819.58	418	63762.6	4628.67	418	70849.6	29250.4	418	268371	28132.1
419	12198.7	6638.88	419	71136.7	4778.76	419	79080.8	29721	419	311370	28806.2
420	12054.5	6745.99	420	79575.9	4877.23	420	86178.2	30670.5	420	364365	30618.8
421	13364.2	6594.94	421	89488.1	5128.26	421	94626.6	32941	421	421020	31846.5
422	12980.6	6526.17	422	97042.2	5450.43	422	103927	32710.9	422	476103	33491.4
423	13508.6	6559.88	423	105582	5792.34	423	114271	34870.3	423	536109	35419.2
424	13197.2	7094.39	424	114246	5683.69	424	126115	35880.2	424	591114	36555.6
425	15296.3	7106.94	425	125495	6361.53	425	134113	36851	425	646681	39169.9
426	15168.9	7722.17	426	132154	6457.24	426	145446	39460.2	426	705104	39845.2
427	15388.3	7602.42	427	140400	6624.09	427	154678	41370.8	427	749327	41140.7
428	16574.3	8368.62	428	148986	7401.44	428	165794	41440.2	428	789898	41741.3
429	16608.7	7922.97	429	152743	6885.56	429	168488	43870.8	429	835400	43306.8
430	16805.6	8697.46	430	162590	7305.46	430	176825	43080.8	430	868313	45133.3
431	17724	8583	431	168708	7913.4	431	183469	46430	431	902118	45694.8
432	17646.8	9370.43	432	176691	8185.2	432	190184	47420.4	432	925322	47591.7
433	18712.8	10013.9	433	183820	8456.14	433	193045	49110.8	433	958204	48026
434	19351.2	10029.1	434	187806	8827.23	434	196946	52150.5	434	980216	50337.4
435	19876.8	10477.9	435	195410	8511.41	435	202670	52050.4	435	1.00678e+06	48426.3
436	19225.9	11084.1	436	201448	8333.22	436	214517	53610.8	436	1.03755e+06	51057.3
437	21314.5	12464.5	437	215290	9967.59	437	213216	54481	437	1.06932e+06	51811.4
438	22323.4	13903.1	438	225628	9677.83	438	224230	56530.8	438	1.1004e+06	53328.6
439	24154.8	14746.2	439	231717	9177.42	439	230803	58060.6	439	1.12375e+06	53647.2
440	23904.2	16080.1	440	241673	9631.98	440	234050	58170.7	440	1.1563e+06	55351.3
441	24869.7	17787	441	253653	10403.3	441	239307	59780.3	441	1.182e+06	56150
442	25762.8	19550.1	442	266777	11052.7	442	247708	60410.1	442	1.21148e+06	56906.7
443	26633.7	20748.5	443	277047	11340.1	443	247180	60310.8	443	1.2121e+06	56680.5
444	27062.7	23393.7	444	292441	11556.9	444	252482	60800.6	444	1.24238e+06	55964.9
445	28978.5	26841.5	445	302966	11743.2	445	258250	60510.4	445	1.24255e+06	57937
446	30108.2	29129.8	446	318372	12179	446	261360	59500.7	446	1.26832e+06	58828.7
447	32135.4	31307.1	447	333060	12145.6	447	266464	60800	447	1.29033e+06	56835.7
448	35049.4	36516	448	349646	13209.6	448	272843	61590.7	448	1.28881e+06	58535.4
449	35029.3	41871.6	449	368386	14073.6	449	280614	64230.2	449	1.31228e+06	60164.2
450	38718.6	44641.5	450	389639	14717.6	450	285089	62660.2	450	1.33276e+06	61732.3
451	41897.2	50711.8	451	420446	15182.5	451	295577	62850.3	451	1.35115e+06	62434.6
452	44988.3	57402.6	452	446060	15843.2	452	306709	65350.1	452	1.39629e+06	63957.8
453	46144	62258.9	453	476774	17027.6	453	314631	63430.8	453	1.42014e+06	65311.5
454	50828.2	71734.7	454	511903	17918.4	454	322419	67180.1	454	1.44241e+06	67176.1
455	54977.2	81824.9	455	547249	18469.3	455	334724	68670.3	455	1.47534e+06	67796
456	56878.4	89353.8	456	582179	20819.7	456	352318	68820.1	456	1.50379e+06	68688.5
457	62597.5	99359.9	457	626440	22320.1	457	362207	70410.9	457	1.52081e+06	69699.8
458	66741.5	111904	458	669034	22347.5	458	369694	72010.3	458	1.53e+06	72979.7
459	70729.1	122658	459	707521	25031.9	459	380210	75200.9	459	1.5621e+06	75689.7
460	75541.6	136038	460	750185	25916.4	460	391948	77481	460	1.56755e+06	74474.4
461	78335	148675	461	792617	27715.6	461	404934	79470.6	461	1.57352e+06	75561.4
462	83564.9	163458	462	843076	29539.4	462	410271	79270.2	462	1.59904e+06	74924.6
463	89237.7	175668	463	888511	31599.7	463	414875	80060.8	463	1.57723e+06	78337.3
464	93252.4	192749	464	931003	32793.1	464	422237	83610.9	464	1.58022e+06	77829.1
465	95652.2	207624	465	982507	34646.7	465	433607	83610.5	465	1.56647e+06	78104.6
466	103296	223349	466	1.02264e+06	36516.8	466	439220	84510	466	1.5674e+06	78418.8
467	107631	239646	467	1.07744e+06	39102.4	467	446924	86230.6	467	1.55676e+06	78646.5
468	113407	259845	468	1.13201e+06	41503.7	468	454214	86660.4	468	1.53184e+06	79273.7
469	117904	280884	469	1.18941e+06	44435.4	469	462854	88870.1	469	1.52843e+06	79892.4
470	125808	305067	470	1.23581e+06	48843	470	465417	88510.1	470	1.51631e+06	79552.8
471	131597	327877	471	1.3073e+06	49616.5	471	479868	90600.6	471	1.52129e+06	78477.1
472	139245	353046	472	1.36643e+06	55344.7	472	490734	92460.1	472	1.50089e+06	78653.5
473	151419	379276	473	1.4294e+06	57536.5	473	506394	93890.9	473	1.50564e+06	78904.3
474	156607	409164	474	1.50468e+06	62086	474	510614	95550.4	474	1.48814e+06	79186.2
475	172534	443937	475	1.56753e+06	65897.5	475	523482	97090.5	475	1.48071e+06	79151.3
476	179796	474474	476	1.63374e+06	70975.4	476	532129	97190.9	476	1.48145e+06	77771.1
477	200631	507621	477	1.72525e+06	76778.9	477	549121	98650.4	477	1.47711e+06	78473.5
478	212760	550031	478	1.79509e+06	81409.3	478	559239	99960.4	478	1.46461e+06	78629.7
479	231481	591341	479	1.87266e+06	91495	479	569862	99620.5	479	1.45571e+06	78667.5
480	254244	635737	480	1.95106e+06	93244.3	480	587119	103991	480	1.45674e+06	79070.8
481	272516	686719	481	2.02516e+06	102795	481	593970	104301	481	1.44418e+06	79494.4
482	296925	727198	482	2.08863e+06	108883	482	607543	104111	482	1.43573e+06	80759.6
483	325597	780414	483	2.16763e+06	113745	483	610548	105150	483	1.42739e+06	80553.9
484	349048	830135	484	2.22016e+06	119452	484	622814	104110	484	1.41259e+06	79150.9
485	376751	883962	485	2.28209e+06	127176	485	631293	104320	485	1.39596e+06	77801.8
486	408547	943203	486	2.33531e+06	131586	486	629322	105571	486	1.37538e+06	79235.2
487	438881	992376	487	2.37733e+06	139570	487	628744	104970	487	1.36817e+06	78466
488	478048	1.05162e+06	488	2.43302e+06	144446	488	634167	105040	488	1.34949e+06	75945.9
489	512409	1.1056e+06	489	2.46174e+06	149504	489	636598	105921	489	1.32537e+06	77260.6
490	554108	1.16444e+06	490	2.49971e+06	158924	490	635272	101990	490	1.30922e+06	76173.5
491	589888	1.23781e+06	491	2.5389e+06	159133	491	641959	103620	491	1.28977e+06	75301.3
492	644500	1.30086e+06	492	2.57571e+06	167785	492	632971	102101	492	1.2726e+06	76813.8
493	687458	1.36315e+06	493	2.59903e+06	172310	493	634336	102221	493	1.2499e+06	73952.3
494	741495	1.42348e+06	494	2.63694e+06	179287	494	627370	100950	494	1.23297e+06	73590.5
495	794922	1.50708e+06	495	2.65249e+06	181041	495	626846	101660	495	1.20866e+06	73966.1
496	842079	1.5551e+06	496	2.67166e+06	187820	496	624789	99230.5	496	1.19327e+06	72550.3
497	900899	1.62465e+06	497	2.684e+06	193605	497	615597	98281	497	1.17542e+06	74530.8
498	948276	1.68062e+06	498	2.68832e+06	197961	498	614531	97090.4	498	1.15779e+06	72815.1
499	1.02243e+06	1.7542e+06	499	2.70879e+06	198785	499	611720	97200.7	499	1.14083e+06	73612.6
500	1.07344e+06	1.80333e+06	500	2.71348e+06	199989	500	603183	95660.2	500	1.11584e+06	69695.1
501	1.14549e+06	1.86629e+06	501	2.73301e+06	204799	501	599098	92360.7	501	1.09518e+06	69277.6
502	1.19503e+06	1.92027e+06	502	2.73319e+06	208363	502	595236	92540.7	502	1.08108e+06	72426.2
503	1.25694e+06	1.97813e+06	503	2.73787e+06	211826	503	588929	92710.7	503	1.06192e+06	71110
504	1.30837e+06	2.04303e+06	504	2.7388e+06	213700	504	581777	89890.2	504	1.04198e+06	68388.8
505	1.37344e+06	2.07405e+06	505	2.73313e+06	212485	505	576510	91490.3	505	1.02867e+06	67476.5
506	1.41935e+06	2.11993e+06	506	2.7303e+06	217016	506	565474	88620.7	506	1.01209e+06	68288
507	1.46538e+06	2.15907e+06	507	2.70884e+06	214193	507	570073	88030.9	507	993529	67100.8
508	1.5129e+06	2.20111e+06	508	2.71773e+06	219420	508	555262	85410.1	508	981566	68784.3
509	1.54621e+06	2.21479e+06	509	2.68969e+06	216579	509	542082	86480.1	509	954437	66531.8
510	1.58106e+06	2.23923e+06	510	2.6884e+06	223520	510	540712	83221	510	944012	65790
511	1.60709e+06	2.26674e+06	511	2.66391e+06	215917	511	533932	81770.4	511	914548	64346.5
512	1.63765e+06	2.2659e+06	512	2.62176e+06	220611	512	516414	79640.5	512	895804	63778
513	1.6574e+06	2.27843e+06	513	2.61057e+06	217640	513	518886	78220.9	513	878868	62992.4
514	1.67351e+06	2.29091e+06	514	2.57382e+06	217177	514	503364	78190.8	514	857816	62343.8
515	1.69314e+06	2.28336e+06	515	2.57064e+06	216236	515	497993	74180.9	515	837220	59937
516	1.70509e+06	2.2705e+06	516	2.53331e+06	213330	516	487212	72900.7	516	821800	60357.3
517	1.69533e+06	2.2857e+06	517	2.50617e+06	212160	517	478550	73300	517	808149	58642.1
518	1.71933e+06	2.28412e+06	518	2.48387e+06	209411	518	469595	72290.4	518	786619	59344.8
519	1.70469e+06	2.28092e+06	519	2.44714e+06	210380	519	461724	69040.6	519	781567	58014.6
520	1.70969e+06	2.27649e+06	520	2.43171e+06	209836	520	455093	68010.3	520	759464	57363.5
521	1.71857e+06	2.2632e+06	521	2.39532e+06	205527	521	448108	65830.8	521	741648	54309.6
522	1.70705e+06	2.24566e+06	522	2.37091e+06	206737	522	441085	63610.8	522	717685	55642.7
523	1.70604e+06	2.24655e+06	523	2.34779e+06	205968	523	427907	63830.6	523	707392	51923.9
524	1.69545e+06	2.23448e+06	524	2.32544e+06	200586	524	425549	61580.5	524	688772	53882.6
525	1.6954e+06	2.21011e+06	525	2.28835e+06	200543	525	419143	60690.5	525	680446	52598.8
526	1.66696e+06	2.19306e+06	526	2.26688e+06	198153	526	407725	58820.9	526	668367	50203.3
527	1.66937e+06	2.18484e+06	527	2.23749e+06	198040	527	400733	58050.7	527	651509	48535.3
528	1.64817e+06	2.16328e+06	528	2.19387e+06	194448	528	392551	56260.2	528	642768	49188.3
529	1.63893e+06	2.14626e+06	529	2.16755e+06	190494	529	391465	55910.9	529	619511	49799.8
530	1.6327e+06	2.10881e+06	530	2.15114e+06	186695	530	379327	53560.1	530	613438	49446
531	1.6112e+06	2.09825e+06	531	2.10073e+06	186163	531	369072	52850.6	531	597944	47451.2
532	1.59964e+06	2.076e+06	532	2.07409e+06	184993	532	366176	51140.1	532	579445	45405
533	1.57708e+06	2.05302e+06	533	2.03551e+06	181377	533	357783	49550.4	533	566452	45509.4
534	1.56232e+06	2.02384e+06	534	2.01395e+06	180412	534	351268	48970.1	534	553091	42979.4
535	1.5249e+06	1.99702e+06	535	1.96541e+06	178184	535	341888	47930.8	535	544180	42354.9
536	1.51304e+06	1.97196e+06	536	1.94222e+06	175518	536	334429	45260.5	536	529113	42290.4
537	1.48171e+06	1.9402e+06	537	1.89555e+06	172122	537	324538	43370.3	537	514858	41278.8
538	1.4791e+06	1.9264e+06	538	1.86473e+06	169354	538	318029	43120.9	538	502929	41635.6
539	1.44275e+06	1.89329e+06	539	1.83714e+06	166785	539	313192	41590.4	539	485019	39571.2
540	1.43068e+06	1.8534e+06	540	1.79769e+06	163841	540	302714	40600.5	540	481231	40574.3
541	1.39652e+06	1.82594e+06	541	1.74919e+06	158870	541	297790	39790.3	541	460459	39294.8
542	1.3737e+06	1.80073e+06	542	1.71775e+06	160343	542	287149	37970.7	542	453919	37601.6
543	1.35289e+06	1.77083e+06	543	1.6921e+06	155052	543	279498	37910.9	543	439939	35383.5
544	1.32722e+06	1.74107e+06	544	1.64755e+06	147258	544	274586	36190.7	544	430789	37461.4
545	1.2926e+06	1.72162e+06	545	1.62018e+06	146957	545	270634	34500.3	545	420009	34679.8
546	1.27324e+06	1.68853e+06	546	1.57216e+06	147124	546	259147	34700.6	546	412452	35066
547	1.25875e+06	1.65984e+06	547	1.55369e+06	141289	547	254636	32890.7	547	397242	33031.8
548	1.22538e+06	1.63226e+06	548	1.51748e+06	141676	548	248976	31410.8	548	391501	32747.4
549	1.21128e+06	1.59091e+06	549	1.4929e+06	139144	549	248115	29930.4	549	379146	33114.2
550	1.17902e+06	1.56834e+06	550	1.45718e+06	136015	550	237379	29510.5	550	370842	31559.5
551	1.16827e+06	1.53924e+06	551	1.41945e+06	133429	551	230773	28900.4	551	361411	31789.5
552	1.13384e+06	1.52536e+06	552	1.38849e+06	128898	552	225467	28350.5	552	350015	31488.9
553	1.1279e+06	1.48977e+06	553	1.35258e+06	128199	553	223486	26280.9	553	342010	30368.2
554	1.09465e+06	1.4562e+06	554	1.33521e+06	128027	554	214308	26380.2	554	336111	29243.2
555	1.07899e+06	1.44158e+06	555	1.3075e+06	121486	555	208920	25480.4	555	321079	30324.8
556	1.06706e+06	1.41648e+06	556	1.28352e+06	120124	556	208306	24590.5	556	322624	29614.8
557	1.04541e+06	1.40257e+06	557	1.24946e+06	118369	557	201437	23110	557	309649	27683
558	1.01552e+06	1.36198e+06	558	1.23358e+06	119508	558	193436	23420.8	558	308049	28465.2
559	1.00498e+06	1.34927e+06	559	1.20933e+06	113313	559	194529	22570.3	559	300100	27895.5
560	978024	1.32705e+06	560	1.17813e+06	112480	560	186224	21770.2	560	290537	27428
561	967955	1.29525e+06	561	1.14719e+06	110175	561	185811	21270.9	561	288258	26652
562	950734	1.2749e+06	562	1.12769e+06	110568	562	178800	19730.6	562	280229	25957.1
563	928941	1.26254e+06	563	1.11932e+06	109193	563	180045	20260.5	563	272550	26274.2
564	915375	1.22952e+06	564	1.07298e+06	104539	564	173525	19670.1	564	268025	26816.8
565	892931	1.21021e+06	565	1.0564e+06	102495	565	170167	18950.2	565	261383	24570.8
566	877820	1.18665e+06	566	1.04188e+06	100605	566	164561	17600.1	566	256990	25856.7
567	862457	1.17238e+06	567	1.01219e+06	100081	567	161953	17100.5	567	248620	24459.6
568	849578	1.15576e+06	568	996922	97579.7	568	159789	17050.7	568	245113	24342
569	835938	1.13465e+06	569	974723	93941.2	569	156911	16510.4	569	237749	23426.5
570	816540	1.09888e+06	570	956284	91314.2	570	154852	15870.9	570	234836	23718.8
571	800287	1.0884e+06	571	934761	92452.2	571	152250	15800.1	571	228713	24158.7
572	787482	1.06519e+06	572	921269	87857.1	572	146604	15080.3	572	225755	23305.4
573	770245	1.04611e+06	573	901578	88043.3	573	145600	14340.1	573	220086	22676.5
574	753078	1.03186e+06	574	885450	86717.9	574	141530	13420.9	574	218306	21517.1
575	735474	996755	575	863595	82168.6	575	142219	13400.8	575	210358	21801.7
576	726669	981315	576	840000	82540.3	576	139924	13290.1	576	201253	19956.6
577	711581	960086	577	832841	82374.7	577	137767	12730.7	577	203750	20490.1
578	703705	937917	578	824447	82330.9	578	136172	11920.2	578	199681	19589.3
579	689767	913787	579	807030	78332	579	137104	12100.7	579	198738	20145.9
580	684022	894404	580	804727	76541.5	580	135545	11640.3	580	194312	20093.9
581	667073	878077	581	775084	75720.6	581	132702	11490.1	581	190066	19240.9
582	661510	858216	582	783299	72431.1	582	135980	10600.8	582	189296	18487.9
583	654007	841799	583	768106	73742.4	583	133472	10330.8	583	191253	19008.3
584	657653	827418	584	769649	71030.5	584	139920	10250.6	584	183444	18649.5
585	654717	813056	585	765567	67433.8	585	137625	10060.5	585	185958	17038.5
586	655838	791238	586	760322	69455.2	586	142822	9470.17	586	183342	17902.9
587	655547	779594	587	778455	70667.4	587	146220	9220.45	587	187805	17717.5
588	662108	757655	588	770608	67342.6	588	151674	8620.74	588	183864	16375.8
589	659422	748402	589	778543	66909.1	589	158235	8880.06	589	191780	17404.1
590	681761	742181	590	801559	67132.7	590	165126	9000.39	590	198068	16288.8
591	682672	735294	591	804914	67860	591	169243	8410.55	591	194201	16025.8
592	694321	718033	592	816699	66254.7	592	185449	8400.39	592	201947	17080.9
593	716323	706657	593	850945	66052.5	593	188626	9000.98	593	210902	16359.2
594	738397	699670	594	877202	64213.2	594	206206	8600.14	594	219584	15647.9
595	765968	681327	595	909363	65901.4	595	213661	8420.3	595	226345	16693.6
596	785706	674883	596	933726	67259.6	596	228121	8230.04	596	237572	15623.2
597	820713	675073	597	970779	67017.4	597	244246	7530.87	597	248783	15975.1
598	855670	664675	598	1.01198e+06	67291.1	598	259832	7720.54	598	258399	15712.5
599	901743	658964	599	1.05993e+06	68294.9	599	277210	8280.99	599	272300	15668.7
600	939608	651207	600	1.08965e+06	69190.8	600	297371	8530.94	600	282209	16423.5
601	983076	647415	601	1.13481e+06	66738.1	601	316216	8010	601	308044	16431
602	1.03485e+06	645228	602	1.16642e+06	72769.4	602	329103	8680.28	602	322394	18719.7
603	1.07183e+06	637156	603	1.21947e+06	74266.2	603	347523	7560.47	603	339469	17678.2
604	1.12949e+06	641451	604	1.25202e+06	74281.8	604	360635	8020.43	604	356385	18226.3
605	1.17501e+06	634382	605	1.29577e+06	72436	605	381023	7900.31	605	375125	17239.5
606	1.23037e+06	633097	606	1.32809e+06	75813.7	606	399812	8050.76	606	380262	17377.8
607	1.26775e+06	623413	607	1.34622e+06	76835.9	607	411813	8050.54	607	401880	17855.1
608	1.30459e+06	616852	608	1.3658e+06	77798.9	608	420602	8590.24	608	414218	19997.4
609	1.3476e+06	615809	609	1.39079e+06	75093.2	609	434452	8710.66	609	426572	18543.9
610	1.35879e+06	607103	610	1.40323e+06	77811.6	610	430811	8990.4	610	446041	19836.8
611	1.36886e+06	600981	611	1.40716e+06	77387.1	611	448605	8310.92	611	445332	18731
612	1.39948e+06	597754	612	1.413e+06	81553.7	612	452402	7820.99	612	451975	18148.6
613	1.41514e+06	584751	613	1.41354e+06	79121	613	449039	7050.26	613	457613	18210.1
614	1.43291e+06	575378	614	1.41407e+06	79865.9	614	456016	7470.52	614	463115	17762.9
615	1.43022e+06	574860	615	1.40553e+06	76654.8	615	445082	8040.16	615	463403	19751.1
616	1.43722e+06	564480	616	1.38111e+06	77046.8	616	455104	7640.82	616	464834	19115
617	1.42919e+06	547340	617	1.36417e+06	76758.3	617	448596	6970.74	617	470057	18106
618	1.41236e+06	545217	618	1.35642e+06	74064.6	618	441768	7410.16	618	462054	18870.2
619	1.41214e+06	542826	619	1.33394e+06	74719.2	619	429384	7420.47	619	464485	16707.8
620	1.39726e+06	512573	620	1.3146e+06	72571.2	620	427803	6730.42	620	459279	19604
621	1.36474e+06	517117	621	1.29176e+06	73784.4	621	423313	6680.54	621	453894	16118.5
622	1.34801e+06	501379	622	1.26786e+06	71758.8	622	408548	6740.96	622	446777	16783.5
623	1.3285e+06	488968	623	1.23905e+06	71391.2	623	406465	6250.71	623	443087	17082.5
624	1.285e+06	486737	624	1.21841e+06	71907.9	624	395608	6280.87	624	422717	19336.2
625	1.28017e+06	476952	625	1.19864e+06	70862.1	625	387124	6670.3	625	416601	15398.1
626	1.24167e+06	460464	626	1.16875e+06	65786.2	626	382781	5820.69	626	414059	16111.7
627	1.22675e+06	450758	627	1.16351e+06	67959.7	627	372438	5750.9	627	399798	17039.9
628	1.20098e+06	438146	628	1.12412e+06	65539.2	628	359369	5370.8	628	399407	15755.4
629	1.164e+06	435875	629	1.10131e+06	63633.8	629	361278	5330.84	629	393301	14878.1
630	1.13756e+06	422972	630	1.07692e+06	59719.6	630	348448	4780.18	630	382824	13633.5
631	1.12524e+06	406195	631	1.05764e+06	57876.3	631	337753	4640.13	631	374838	14469.1
632	1.10502e+06	405414	632	1.03112e+06	56686.5	632	334351	4670.69	632	369173	14074.8
633	1.06046e+06	390258	633	1.01249e+06	57272.7	633	321112	4630.34	633	354157	14361.8
634	1.03374e+06	387663	634	987128	56215.1	634	320072	4360.04	634	348091	14961.2
635	1.00587e+06	376768	635	959107	55779.3	635	316815	4490.75	635	337009	12968.8
636	986591	370792	636	941249	52135.6	636	307650	4010.67	636	328124	13226.4
637	956083	352525	637	917680	55729.2	637	295881	3840.38	637	330718	13623.7
638	941684	343638	638	898498	50244.7	638	290349	3790.44	638	321354	13472.4
639	920296	343749	639	884446	52146.7	639	287086	4180.9	639	304965	11500.2
640	893950	328161	640	879903	49141.9	640	280146	3710.87	640	304295	13859.3
641	872967	324852	641	857775	48421.7	641	271256	3350.19	641	301733	11678.2
642	860276	321069	642	840755	49018.8	642	276606	3490.31	642	289509	11511.3
643	857267	308368	643	836432	45693.1	643	266745	2750.15	643	290585	12986
644	846824	303958	644	829154	46499.2	644	269402	3290.4	644	290693	12481.4
645	833771	298457	645	815281	42318.9	645	266767	3200.14	645	276605	12903.3
646	828363	291245	646	811855	42971.4	646	257578	3540.83	646	274187	13906.9
647	813739	293600	647	798100	45500.1	647	260297	3210.44	647	274418	13108.5
648	797731	281594	648	804797	46693.5	648	256148	3320.06	648	264699	12646.1
649	803770	271566	649	805324	40859.1	649	265403	2980.22	649	276744	11962.6
650	803820	267678	650	790675	40013	650	251547	3120.37	650	266945	11207.8
651	784400	271697	651	795285	40512.9	651	259644	3170.7	651	266812	11628.2
652	791003	269696	652	794125	41711.1	652	268565	3220.27	652	270288	12432.6
653	779060	265414	653	802133	43744.8	653	265578	2630.23	653	264923	12654.3
654	788460	259596	654	802664	42722.5	654	259485	2870.05	654	268218	12324.9
655	781037	255269	655	804498	41602.3	655	265740	2770.88	655	267475	10246.6
656	803358	259948	656	808753	43391	656	259380	2740.68	656	264889	12267.6
657	790398	250891	657	809405	39338.5	657	268285	2840.43	657	267190	11980.1
658	776878	246559	658	807362	38835.1	658	269276	2430.88	658	267408	11095.8
659	795244	241539	659	802467	42151	659	268239	2420.59	659	274337	10656.1
660	806379	242532	660	816460	40322	660	273193	2550.74	660	266353	12180.6
661	797492	241779	661	809569	40682.8	661	275996	2520.4	661	269592	12442.7
662	822780	236470	662	821293	39422.1	662	273971	2410.23	662	276698	12272.9
663	795312	244280	663	814709	38288.8	663	288930	2570.59	663	275831	14043.4
664	815180	234499	664	821193	42281.4	664	273518	2610.07	664	280746	11833.7
665	799680	227153	665	814035	40013.2	665	278728	2330.87	665	272233	12081.9
666	812464	223599	666	825944	37729.1	666	278839	2240.91	666	276988	9250.57
667	791618	224026	667	805393	40383.9	667	273549	2160.01	667	282082	10213.6
668	806714	222087	668	809925	42081.1	668	277489	2230.9	668	278377	13321.1
669	793474	211561	669	788406	41381.7	669	272314	2030.79	669	284881	9998.27
670	808449	216593	670	799630	39720.5	670	266684	2420.45	670	274657	10935.5
671	815775	212702	671	780887	39554	671	267690	1880.74	671	280180	10193.6
672	800083	204384	672	762770	39138.9	672	272001	1660.37	672	265137	10661
673	785169	206799	673	762819	37647.1	673	256996	1770.09	673	274742	11286.7
674	783049	199971	674	754891	37140.7	674	256965	2170.14	674	266552	12531.2
675	773374	192806	675	742761	33451.5	675	251807	1800.24	675	256564	10511.1
676	761603	202803	676	724496	38826.2	676	245144	1680.35	676	259987	11249.4
677	755428	190209	677	715351	38010	677	247701	1720.22	677	262809	10417
678	733830	184085	678	717000	36655.1	678	241131	1670.03	678	249222	8091.63
679	725762	193108	679	684029	33090.2	679	240027	1560.97	679	244637	10865.4
680	713389	182826	680	678900	34907.7	680	234560	1600.84	680	245526	12054.5
681	715193	178691	681	658733	36814.5	681	233614	1700.82	681	247110	11189.6
682	692617	174592	682	651409	31886.5	682	226342	1480.01	682	241501	12545.5
683	678636	171169	683	625873	35175.4	683	220024	1620.93	683	243208	11725.1
684	686412	174817	684	627204	34583.2	684	217457	1350.8	684	234568	9596.37
685	643998	169993	685	617342	33574.2	685	214728	1570.19	685	233636	10884
686	638856	168857	686	599462	32342.4	686	214268	1470.72	686	232508	11282.2
687	622892	165638	687	579399	32955.2	687	197061	1220.61	687	219574	11496
688	619838	167548	688	578269	33177.8	688	200042	1230.54	688	218778	8977.51
689	607010	148051	689	562396	30504.5	689	196838	1070.86	689	214326	11128.7
690	582594	152729	690	549418	30343.4	690	199761	1190.23	690	202593	9103.03
691	580937	146524	691	533369	29820.8	691	189965	1000.6	691	205650	10215.4
692	555495	144372	692	517823	29779.3	692	180465	1080.55	692	197196	9575.68
693	540848	147816	693	503840	27568	693	178173	1070.73	693	197052	10190.5
694	521298	136309	694	498781	26780.9	694	180252	1270.35	694	193697	11914.8
695	504866	134846	695	478587	26835.6	695	172483	1050.86	695	187961	9687.54
696	510782	131983	696	458761	26010.5	696	167876	970.54	696	171056	9654.55
697	487117	131218	697	466617	26521.6	697	162025	1000.47	697	176270	11234
698	481630	128553	698	456014	22901	698	165383	860.001	698	172230	10624.2
699	480392	121000	699	433002	23454.3	699	150348	810.545	699	162616	10584.5
700	454023	124593	700	434421	27197.3	700	151913	850.363	700	158651	11638.5
701	438352	115086	701	428980	23742	701	139203	800.624	701	162445	10371.5
702	425662	114155	702	408080	24461.8	702	140146	1020.36	702	148810	9173.19
703	429814	116089	703	402934	24152.7	703	137514	700.717	703	151279	7141.92
704	393330	102665	704	388038	19315.9	704	141694	770.158	704	148177	8202.65
705	404245	105777	705	393061	21559.7	705	141082	750.13	705	151861	7545.91
706	383947	105575	706	367176	19245.5	706	129357	720.664	706	145303	9485.26
707	393504	101776	707	368971	22710.2	707	135140	800.937	707	143131	10794.4
708	375128	103464	708	370412	20435.5	708	127043	750.94	708	140476	11289.6
709	374693	94947.5	709	336976	18203.1	709	124801	630.376	709	132082	9174.38
710	362702	97017.1	710	343417	19284.7	710	122532	970.385	710	132471	14982.8
711	352733	102666	711	352582	21382.4	711	117072	890.677	711	131631	11676.9
712	340429	90491.9	712	343993	20918.5	712	112960	580.213	712	136358	8057.5
713	330122	101284	713	329805	19149	713	115843	680.397	713	131669	12660.5
714	341699	91927.5	714	335721	17125.3	714	122301	580.464	714	126501	8724.22
715	322473	82926.4	715	316703	15826.9	715	110788	600.816	715	115569	7583.73

## Sheet: fig2b
delayed emission 424 nm
0.1% doped			0.0001			10 ppm			1 ppm
Wavelength (nm)	RTP Intensity (a.u.)		Wavelength (nm)	RTP Intensity (a.u.)		Wavelength (nm)	RTP Intensity (a.u.)		Wavelength (nm)	RTP Intensity (a.u.)
	R@R	S@R		R@R	S@R		R@R	S@R		R@R	S@R
430	672.631	212.356	430	3357.06	333.267	430	8443.44	657.39	430	15266.3	955.095
431	598.578	205.951	431	3145.07	320.594	431	8715.9	680.756	431	15790.3	950.623
432	558.174	172.213	432	2989.42	301.88	432	8742.36	660.489	432	16105	866.132
433	520.923	140.599	433	2805.9	291.312	433	9073.16	634.211	433	16520.8	916.419
434	489.841	110.088	434	2932.98	328.244	434	9121.13	590.839	434	16988.9	847.374
435	453.808	111.939	435	2888.23	298.504	435	9379.7	571.797	435	17250.7	900.556
436	414.142	117.894	436	2871.79	294.232	436	9702.61	631.793	436	17847.4	886.727
437	462.134	103.703	437	3018.47	332.253	437	9837.71	671.554	437	18245.7	915.206
438	480.873	95.571	438	3033.12	318.906	438	10051.1	662.961	438	18485.5	934.584
439	469.426	83.4311	439	3075.89	335.735	439	10379.6	669.459	439	19076.6	975.039
440	479.088	118.517	440	3181.87	325.418	440	10634.4	669.92	440	19152.5	1024.47
441	487.563	106.341	441	3399.9	352.129	441	10720.4	607.949	441	19833.6	1017.26
442	463.951	115.236	442	3331.83	340.698	442	11236	674.382	442	20085.2	989.028
443	465.415	102.091	443	3488.11	391.349	443	11275.1	734.655	443	20428.2	1091.97
444	476.872	100.973	444	3562.04	388.895	444	11520.9	762.795	444	20394.5	1077.71
445	538.229	112.838	445	3735.65	354.492	445	11779.1	734.947	445	20859.1	1147.36
446	458.211	103.821	446	3808.44	421.275	446	12046.3	798.625	446	20939.9	1119.07
447	520.953	112.773	447	3828.3	387.221	447	12333.2	765.461	447	21128.5	1139.71
448	521.8	128.704	448	3990.82	404.071	448	12741.7	755.263	448	21294	1193.26
449	548.58	111.711	449	4127.32	421.908	449	12999.3	793.945	449	21496.4	1154.01
450	526.485	106.693	450	4041.37	402.841	450	13167.1	768.787	450	21841.1	1139.72
451	567.587	117.328	451	4266.93	467.307	451	13417.5	798.233	451	21946.4	1211.39
452	547.604	110.933	452	4412.1	450.79	452	13902.9	801.741	452	22627.2	1240.43
453	603.422	102.43	453	4511.97	464.482	453	14058.2	886.37	453	22893.5	1256.54
454	619.036	128.498	454	4647.36	488.498	454	14598.8	903.568	454	23244.9	1334.96
455	593.766	133.315	455	4806.53	480.961	455	14907.7	947.565	455	23653.2	1380.33
456	576.609	116.351	456	5133.88	496.296	456	15011.4	897.863	456	24078.6	1373.56
457	626.492	124.058	457	5122.55	523.11	457	15148.5	920.095	457	24254.3	1322.25
458	613.441	148.43	458	5257.32	531.441	458	15610	951.819	458	24193	1445.89
459	660.708	153.193	459	5360.7	525.232	459	15748.6	1029.62	459	24804.7	1464.19
460	720.889	125.554	460	5540.07	528.373	460	16115.9	942.701	460	24988.4	1494.09
461	697.619	158.645	461	5606.17	593.606	461	16046.3	919.302	461	24829.6	1519.21
462	716.331	122.378	462	5745.42	597.118	462	16140.1	958.976	462	24952.4	1491.74
463	774.368	150.424	463	5871.85	633.478	463	16590.1	1018.01	463	25298.9	1545.56
464	741.382	140.405	464	5966.16	617.996	464	16841.2	959.435	464	25198.5	1531.69
465	731.596	159.136	465	5979.87	626.93	465	16951.7	1056.28	465	25201.1	1583.88
466	768.097	156.623	466	5976.35	634.002	466	17168.5	1044.87	466	25136.9	1542.63
467	776.876	163.78	467	6104.02	679.901	467	17151.6	1043.02	467	24995.8	1591.46
468	758.646	152.595	468	6310.51	652.587	468	17657.7	1080.07	468	24789.7	1554.09
469	834.794	148.915	469	6247.91	640.226	469	17689.4	1097.84	469	24798.2	1558.72
470	923.585	172.49	470	6271.86	664.85	470	18027.4	1040.4	470	24841.8	1538.22
471	924.681	186.693	471	6539.76	714.926	471	18248.7	994.966	471	24680.9	1582.5
472	953.342	187.796	472	6642.47	701.474	472	18369.8	1039.51	472	24756	1536.62
473	950.052	212.234	473	6685.92	705.594	473	18615.5	1054.5	473	24836.9	1481.19
474	1023.78	219.061	474	6879.2	680.655	474	18891.8	1024.89	474	24600.8	1475.31
475	1126.4	230.45	475	6978.71	841.987	475	19107.1	1089.3	475	24504.2	1535.59
476	1134.11	222.752	476	7174.43	822.035	476	19415.6	1078.71	476	24629.4	1509.51
477	1246.48	226.322	477	7228.66	858.659	477	19963	1100.9	477	24432.6	1528.53
478	1313.16	226.487	478	7288.75	864.767	478	19838.2	1070.66	478	24516.6	1521.35
479	1390.89	254.249	479	7518.17	852.481	479	20132.8	1180.36	479	24768	1541.6
480	1443.96	252.231	480	7763.61	899.005	480	20287.2	1041.32	480	24258.1	1617.52
481	1565.01	281.376	481	7991.3	1006.91	481	20149.7	1167.36	481	24396	1651.05
482	1639.26	310.794	482	7866.82	940.559	482	20614	1124	482	24284	1563.31
483	1741.17	291.173	483	8243.25	976.838	483	20842.4	1053.15	483	23953.7	1622.59
484	1891.18	353.932	484	8231.27	1020.5	484	20650.7	1083.03	484	23937.6	1532.52
485	2052.03	349.711	485	8089.58	1049.13	485	21020.6	1055.06	485	23754.3	1567.18
486	2022.85	345.278	486	8204.51	1071.55	486	20976.2	1063.22	486	23864.6	1525.17
487	2233.69	377.861	487	8302.19	1061.84	487	20768	1070.21	487	23556.5	1607.11
488	2362.2	353.069	488	8471.26	1100.04	488	20671.4	1088.03	488	23253.3	1574.4
489	2373.54	442.626	489	8444.88	1124.05	489	20562.2	1119.23	489	22881.5	1560.65
490	2567.78	414.237	490	8632.35	1119.17	490	20831.7	1103.42	490	22883.5	1557.63
491	2559.12	496.492	491	8469.57	1216.89	491	20717.6	1113.46	491	22738.8	1594.13
492	2722.65	481.691	492	8559.18	1211.56	492	20622.2	1110.09	492	22215.2	1655.35
493	2898.64	467.959	493	8449.05	1169.28	493	20722.8	1089.45	493	22216.4	1593.03
494	2984.83	503.436	494	8643.56	1226.51	494	20576.7	1053.76	494	21663.8	1602.85
495	3141.11	559.053	495	8415.55	1291.65	495	20081.3	1015.22	495	21426.2	1617.66
496	3215.75	618.27	496	8497.79	1220.37	496	20057.1	1025.06	496	21275	1542.57
497	3242.15	550.554	497	8486.78	1207.22	497	19953.5	994.993	497	21163.3	1565.52
498	3288.71	572.549	498	8173.54	1141.34	498	19684.6	1016.05	498	21030.2	1561.04
499	3560.56	617.315	499	8477.7	1264.8	499	19458.6	1029.7	499	20420.4	1555.23
500	3701.76	663.643	500	8213.53	1271.77	500	19407.1	977.801	500	20268.9	1508.97
501	3855.53	657.611	501	8189.66	1228.89	501	19200.2	1011.81	501	20123.1	1580.55
502	3895.94	579.921	502	7991.15	1259.48	502	19050.5	928.639	502	19672.6	1546.88
503	4004.68	742.845	503	8128.88	1190.09	503	18717.6	947.191	503	19607	1562.8
504	3956.7	738.325	504	8165.54	1193.47	504	18427.1	947.797	504	19334.8	1589.14
505	4347.53	749.306	505	7930.15	1172.09	505	18508.9	989.968	505	19099.5	1462.19
506	4382.74	779.124	506	7872.43	1165.41	506	17999.7	953.282	506	18774.9	1498.01
507	4552.47	773.682	507	7813.27	1126.91	507	17923.9	938.435	507	18390.4	1486.73
508	4552.9	776.062	508	7655.82	1122.31	508	17452.8	830.453	508	18055.1	1564.06
509	4639.74	815.793	509	7724	1215.01	509	17482.8	921.272	509	17831.3	1515.43
510	4782.41	847.907	510	7913.35	1095.16	510	17091.2	948.688	510	17794	1490.22
511	4914.89	846.416	511	7636.67	1106.02	511	16864.8	790.98	511	17428.6	1406.19
512	4913.96	878.853	512	7496.1	1137.34	512	16713.2	872.05	512	16827.4	1349.57
513	5081	826.758	513	7499.68	1105.99	513	16522.8	860.978	513	16789.8	1392.07
514	5085.83	910.3	514	7345.75	1129.27	514	16523.1	823.539	514	16523.1	1450.14
515	5104.21	859.014	515	7260.05	1057.14	515	15979	852.086	515	16358.7	1348.1
516	5234.88	846.9	516	7137.96	1084.09	516	15909.7	813.415	516	15817.6	1338.02
517	5255.88	906.186	517	7208.74	1073.37	517	15757.8	765.692	517	15667.9	1338.91
518	5184.71	954.892	518	7282.64	1008.65	518	15596.6	746.938	518	15343.3	1331.19
519	5244.54	952.904	519	7042.09	1024.12	519	15235.1	750.644	519	15353.3	1357.43
520	5267.4	903.475	520	7072.92	1046.88	520	14964.7	774.407	520	14720.9	1343.74
521	5324.1	950.165	521	6876.42	1084.46	521	14903.7	769.662	521	14742	1308.28
522	5350.54	930.528	522	6842.29	975.601	522	14613.7	712.436	522	14067	1405.97
523	5414.9	957.379	523	6834.87	1004.22	523	14527.6	718.766	523	13802.9	1236.98
524	5290.99	950.61	524	6639.53	1019.88	524	14170.7	735.433	524	13640.1	1282.22
525	5213.88	986.691	525	6745.11	965.918	525	14160.9	692.909	525	13482.8	1289.37
526	5313.27	1041.73	526	6592.64	978.958	526	13750.2	651.642	526	13213.7	1194.18
527	5384.95	961.975	527	6327.36	1031.23	527	13503.8	745.192	527	12711.9	1192.31
528	5385.84	1050.79	528	6430.56	905.222	528	13452.5	709.621	528	12821.7	1276.71
529	5280.82	986.527	529	6418.53	942.24	529	13145.5	655.139	529	12458.3	1204.91
530	5152.23	1047.36	530	6231.89	962.774	530	13099	658.255	530	11948.6	1127.34
531	5092.25	956.153	531	6088.69	923.61	531	12732.2	578.031	531	11929.4	1149.86
532	5193.16	988.355	532	6037.87	904.041	532	12416.1	654.219	532	11846.2	1110.14
533	5230.51	1025.65	533	5883.34	909.243	533	12384.9	596.199	533	11557.5	1173.52
534	5133.13	1103.01	534	5973.06	892.235	534	11790.8	633.915	534	11044.4	1106.18
535	5215.73	1034.53	535	5954.91	818.999	535	11975.3	544.403	535	11204.2	1146.28
536	5262.16	1017.03	536	5875.28	880.246	536	11596.1	560.01	536	10918.6	1021.86
537	5006.98	1136.99	537	5874.73	856.394	537	11618.1	572.551	537	10489.2	1096.44
538	4827.25	1096.88	538	5631.51	876.195	538	11199.3	537.814	538	10331.3	1024.95
539	5126.79	1169.67	539	5489.22	850.072	539	11110.2	515.644	539	10151.4	955.507
540	4910.75	1069.14	540	5473.55	836.721	540	10937.1	496.388	540	9927.76	982.815
541	4863.32	1216.67	541	5475.84	789.913	541	10960	520.472	541	9264.74	979.023
542	4812.81	1032.4	542	5501.08	722.006	542	10666.5	541.504	542	9230.87	942.993
543	4954.71	1169.82	543	5233.56	826.352	543	10446.7	506.693	543	9144.29	923.27
544	4716.1	1153.32	544	5237.06	699.189	544	9978.86	466.126	544	9156.29	930.538
545	4754.66	1246.95	545	5163.98	685.652	545	10082.7	438.679	545	8720.04	941.26
546	4647.03	1243.16	546	5139.77	739.973	546	9825.1	513.628	546	8527.97	926.272
547	4651.13	1263.7	547	5153.11	800.346	547	9856.89	517.768	547	8214.08	867.042
548	4898.85	1238.42	548	5074	730.67	548	9631.39	454.678	548	8200.13	822.667
549	4654.17	1225.06	549	4746.9	727.549	549	9434.95	424.403	549	7988.77	832.758
550	4741.12	1227.51	550	4874.11	704.518	550	9424.72	490.646	550	7722.73	871.661
551	4947.86	1341.18	551	4940.61	724.961	551	9239.62	511.097	551	7894.82	831.892
552	4905.18	1334.12	552	4753.5	685.337	552	9004.41	394.754	552	7323.05	815.094
553	4960.62	1265.95	553	4803.99	711.293	553	8856.15	434.884	553	7332.22	825.542
554	4930.84	1328.39	554	4906.69	678.13	554	8804.55	458.899	554	6874.2	787.746
555	4954.23	1307.39	555	5004.8	638.712	555	8936.34	357.753	555	6979	734.237
556	5109.79	1361.6	556	4826.12	692.148	556	8761.53	425.501	556	6968.76	733.752
557	5108.95	1349.79	557	4818.75	717.849	557	8671.47	435.292	557	6752.75	786.58
558	5415.52	1352.92	558	5047.42	743.912	558	8678.33	360.393	558	6621.97	828.71
559	5376.79	1351.98	559	5137.52	684.743	559	8502.87	377.387	559	6310.53	746.992
560	5646.6	1456.81	560	5112.57	620.419	560	8687.83	345.55	560	6343.59	757.854
561	5988.29	1511.93	561	4985.62	729.216	561	8314.65	360.645	561	6301.38	705.437
562	5959.34	1597.82	562	5237.42	601.933	562	8433.06	357.96	562	5949.34	731.919
563	6257.79	1551.83	563	5351.71	657.865	563	8421.07	369.292	563	5892.53	704.279
564	6693	1736.88	564	5495.71	661.766	564	8574.45	335.973	564	5968.11	700.454
565	7069.24	1775.01	565	5777.02	661.522	565	8595.67	373.904	565	5857.14	768.351
566	7373.1	1969.34	566	6177.8	635.004	566	8744.79	431.637	566	5602.97	784.416
567	8065.16	2024.67	567	6421.95	664.412	567	8851.14	379.364	567	5510.22	723.098
568	8492.19	2053.2	568	6875.03	709.093	568	9173.76	414.872	568	5653.7	747.194
569	9129.08	2212.27	569	6856.96	780.172	569	9206.03	378.33	569	5653.57	735.285
570	9701.19	2294.18	570	7689.73	632.358	570	9297.6	351.789	570	5395.54	707.895
571	10826.8	2585.79	571	7938.17	651.348	571	10073	348.548	571	5302.28	653.527
572	11575.8	2746.09	572	8717.56	690.369	572	10272	375.965	572	5421.81	681.574
573	13159.9	2813.48	573	9374.57	681.181	573	10845.7	346.138	573	5584.8	607.96
574	14777.6	3056.29	574	10485.4	767.99	574	11441.5	333.617	574	5425.19	696.341
575	16063.2	3373.05	575	11533.4	738.772	575	12251.9	345.664	575	5390.55	609.995
576	17965.5	3731.3	576	12277.3	759.489	576	12954.7	351.235	576	5508.01	643.171
577	19889.2	3999.02	577	13709.9	856.439	577	13956.3	379.872	577	5486.27	688.374
578	22893.7	4522.04	578	15346.1	880.706	578	14979	392.716	578	5651.39	706.424
579	25819.1	4735.1	579	16850.8	942.798	579	16337.1	344.754	579	5687.28	572.245
580	29236.8	5443.58	580	19353.1	1010.61	580	17507	440.22	580	5862.5	603.528
581	32860.1	6030.4	581	21449.4	1027.77	581	18844.1	351.355	581	6092.54	666.858
582	37569.6	6605.93	582	24357.7	1131.96	582	21072.8	333.072	582	6103.91	685.453
583	42534.7	7659.37	583	27635.1	1189.24	583	23448.4	426.468	583	6238.62	657.979
584	47861.3	8384.89	584	30892.2	1188.35	584	26062.6	423.181	584	6694.63	610.168
585	55270.9	9455.64	585	34380.1	1366.06	585	28665	511.653	585	7165.62	628.389
586	63615.5	10328	586	38564	1461.82	586	32425.8	423.752	586	7692.73	641.897
587	72917.5	11463.2	587	43997.6	1561.67	587	35619.7	516.338	587	8256.34	635.298
588	82001.6	12801.7	588	49209.1	1560.94	588	39636.6	539.047	588	8555.78	753.644
589	92236.6	14090.9	589	54937.6	1742.99	589	44693.7	451.217	589	9086.23	623.969
590	107696	15745	590	62207	2008.78	590	49803.1	559.439	590	10121.9	778.011
591	120579	17210.6	591	70111.4	2217.34	591	55593.7	612.132	591	10616.4	675.184
592	134597	19340.6	592	78256.4	2395.03	592	62146.2	644.511	592	12015	742.646
593	154403	21473.1	593	88824.1	2642.63	593	68665.7	647.941	593	12980.2	805.91
594	174935	23404.3	594	98092.6	3099.85	594	77009.9	759.423	594	14296.6	816.178
595	196711	26499.7	595	109490	3365.99	595	85044.5	763.758	595	15367.9	856.5
596	218791	28791.3	596	120221	3460.8	596	93970.6	719.163	596	17047.7	851.422
597	245276	32111.6	597	134024	3846.27	597	102355	896.163	597	18513.3	996.356
598	272315	34204.9	598	147054	4261.2	598	113768	947.247	598	20187.3	972.544
599	303501	37985.1	599	159593	4853.88	599	123297	959.422	599	21751.6	1146.76
600	332391	41468.6	600	175281	4906.99	600	134870	1092.03	600	23554.7	1069.1
601	367633	45311.2	601	190173	5584.21	601	145549	1222.9	601	25733.2	1141.76
602	406621	48794.2	602	206555	5695	602	158241	1303.64	602	27783.6	1332.93
603	440833	53677.2	603	220815	6597.49	603	171902	1317.72	603	29517	1335.49
604	473704	56423.7	604	232554	7218.69	604	181054	1460.5	604	31496.5	1251
605	505507	59415.7	605	245590	7412.97	605	194994	1388.23	605	33849.9	1481.99
606	543249	63217.9	606	260331	7685.4	606	201677	1468.55	606	35789.7	1486.9
607	578871	66862.4	607	274885	8432.45	607	214119	1618.41	607	38164.2	1593.66
608	605354	70191.1	608	284341	8750.03	608	225338	1689.92	608	40573.7	1664.88
609	634634	73226.2	609	290696	9037.77	609	233972	1598.06	609	41872.5	1534.77
610	659431	77715.6	610	299411	9272.12	610	239271	1673.33	610	42089.3	1798.11
611	692977	79785.2	611	304703	9845.14	611	245736	1714.31	611	44086	1960.6
612	705478	81773.6	612	309583	9527.18	612	251386	1910.03	612	44921.8	1690.15
613	726049	83467.5	613	314906	10231.6	613	255985	2043.65	613	44701.2	1963.9
614	742319	83122.5	614	319030	10328.1	614	257122	1772.93	614	46318.2	1927.68
615	740582	85607.6	615	319924	10338.7	615	259843	1794.63	615	46973.7	1852.52
616	751556	84865.3	616	320967	10275.2	616	259689	1959.81	616	46773.2	1866.65
617	763595	85143.7	617	320868	10563	617	261352	1967.89	617	46635.2	1953.91
618	761421	84360	618	315950	10348.5	618	258911	2025.09	618	47515.3	1816.21
619	764570	84890.9	619	317858	10652.1	619	259875	1954.03	619	45831.8	1907.42
620	751912	85600.6	620	309264	10531.7	620	256032	1829.71	620	47321.9	1927.73
621	749543	83422.4	621	304503	10635.3	621	247496	1766.41	621	46276.3	1762.73
622	741387	83014.9	622	299977	10040.3	622	249354	1846.19	622	45617.6	1790.24
623	734748	81085.2	623	296060	9988.73	623	244329	1825.41	623	44614.8	1935.01
624	718110	80412	624	289090	9832.77	624	237637	1749.83	624	43845.4	1880.02
625	712085	76524.9	625	285970	9968.02	625	236079	1725.98	625	43863.2	1807.43
626	696022	78407.7	626	280482	9564.61	626	233892	1662.38	626	42985.6	1642.69
627	687449	75043.7	627	275203	9955.96	627	229455	1619.99	627	42043.8	1623.99
628	676341	73027.1	628	269348	9079.66	628	223524	1701.42	628	40781.3	1543.05
629	664276	72012.5	629	261591	8786.73	629	218811	1545.51	629	39663.9	1520.78
630	644842	71964.6	630	258342	8615.01	630	213611	1526.45	630	39286.1	1480.44
631	630881	70758.4	631	251431	8774.79	631	209632	1510.55	631	38451.2	1582.69
632	618258	68424.1	632	247574	8569.69	632	204769	1540.91	632	37446.7	1695.86
633	606467	65187	633	241165	8171.84	633	198093	1370.7	633	36947.9	1602.07
634	590307	64315.4	634	234709	7936.51	634	194973	1659.89	634	35880.3	1434.15
635	581787	63066.9	635	228807	8194.12	635	192746	1570.61	635	35392.7	1606.51
636	564428	61385	636	224899	7772.78	636	188485	1345.29	636	34021.8	1372.47
637	550942	59039.1	637	219803	7680.48	637	180880	1362.37	637	33940.4	1385.23
638	540479	57968.2	638	213551	7382.14	638	177803	1356.47	638	32020	1411.83
639	523977	57482.4	639	209844	7393.66	639	173998	1210.55	639	31879.3	1429.38
640	515934	57471.6	640	204070	6727.65	640	170193	1174.52	640	31214	1456.4
641	503277	54555.1	641	203608	7021.14	641	169751	1272.26	641	30700.3	1224.78
642	492294	54659.4	642	203697	6753.28	642	165072	1304.61	642	30154.7	1256.65
643	485147	53344.2	643	200924	6972.69	643	161888	1317.98	643	30313.5	1225.91
644	476421	51633.7	644	196961	6642.04	644	160755	1194.29	644	29534.3	1262.82
645	473709	51207.8	645	195997	6486.26	645	160668	1344.71	645	29198	1196.4
646	467738	51425.6	646	193607	6413.2	646	157373	1245.62	646	28859.4	1395.7
647	462350	51396.4	647	192047	6625.1	647	155252	1260.24	647	29076.6	1229.87
648	455445	49944.6	648	192508	6461.31	648	154902	1249.25	648	28620.2	1269.73
649	452936	49812.9	649	190697	6468.07	649	156062	1149.65	649	28989.8	1273.93
650	451335	49937.6	650	191942	5897.2	650	155296	1199.34	650	28014.3	1293.61
651	455422	50500.4	651	191202	6159.23	651	157321	1168.13	651	27955.5	1194.68
652	452896	49838	652	192840	6232.44	652	154627	1103.32	652	28223.6	1275.55
653	452693	51370.1	653	196028	6501.72	653	153810	1090.89	653	28199.6	1156.35
654	453577	49791.4	654	196380	6129.27	654	157709	1210.38	654	28595.9	1210.38
655	455123	49670.8	655	198952	6763.87	655	156935	1159.04	655	28460.9	1304.62
656	453896	50376.7	656	196600	6406.41	656	158258	1266.52	656	28033.7	1414.18
657	455468	49452.4	657	197781	6243.47	657	160959	1209.53	657	28274.2	1255.61
658	458436	49638.9	658	199122	6423.86	658	159896	1185.49	658	28311.7	1349.01
659	465070	50350.3	659	201306	6612.73	659	161151	1314.26	659	28771.6	1290.58
660	474107	50786.5	660	202000	6696.33	660	160094	1200.06	660	29077.4	1326.06
661	469316	50941.9	661	203627	6727.6	661	163719	1122.28	661	28557.2	1329.66
662	471056	52172.2	662	203606	6514.56	662	163738	1245.89	662	29659.5	1369.85
663	477496	52414.2	663	203605	6511.62	663	163634	1347.67	663	29503.8	1410.64
664	482072	52381.6	664	204991	6607.67	664	164085	1189.76	664	29264.4	1464.82
665	487213	52134.1	665	206718	6645.05	665	165866	1325.11	665	29600.7	1435.54
666	484082	51849.4	666	207966	6990.79	666	163583	1229	666	28914.6	1433.84
667	482322	53238.2	667	204648	6880.72	667	166058	1115.43	667	29988.9	1317.01
668	492574	52621.9	668	207851	6312.16	668	166056	1366.27	668	30290.2	1332.11
669	484687	51720.2	669	205812	6880.76	669	166909	1298.39	669	29599.1	1166.47
670	489253	53315.7	670	206285	7139.81	670	164589	1312.26	670	29610.4	1411.03
671	483076	52834.4	671	204719	6869.91	671	164820	1521.86	671	29913.2	1787.47
672	482379	52100	672	201164	6812.79	672	163522	1226.74	672	29069.4	1277.86
673	478705	52089.7	673	197956	6727.48	673	162588	1351.44	673	29211.8	1210.35
674	478073	50600.4	674	199767	6658.14	674	159969	1094.59	674	28919.9	1509.78
675	477083	50821.7	675	195024	6912.79	675	160406	1097.15	675	28894.1	1503.78
676	472016	49841.3	676	192155	6312.19	676	158047	1179.63	676	28209.5	1273.37
677	472039	49222.1	677	188133	6409.21	677	155777	1200.73	677	28054.2	1224.59
678	461247	49043.4	678	184878	6295.29	678	153215	1213.74	678	27810.9	1375.58
679	457229	47733.8	679	181798	6148.85	679	152429	1234.71	679	27114.2	1596.89
680	446718	46267.3	680	180080	6152.79	680	148739	1121.73	680	27130.9	1464.95
681	442654	46107.9	681	177171	5936.45	681	145422	1153.12	681	26641.4	1383.75
682	437534	45895.7	682	173982	5889.42	682	142505	1150.01	682	27391	1376.52
683	430605	46323.1	683	172679	5356.25	683	144041	1074.8	683	25511	1474.52
684	422331	44840.4	684	167574	6129	684	140949	1122.59	684	25602.4	1403.24
685	414586	44679.6	685	162512	6124.53	685	136068	1217.53	685	24369	1365.11
686	408238	43079.3	686	159794	5415.46	686	131616	1015.4	686	24303.8	1372.67
687	401757	41136.5	687	154755	5872.54	687	131850	1111.28	687	23365.6	1159.18
688	389790	42087	688	154208	5337.71	688	129149	800.169	688	23780.6	1356.38
689	382727	40291.8	689	150327	5117.2	689	123737	1063.19	689	23618.6	1530.19
690	367156	38333.9	690	145537	5208.96	690	120322	910.303	690	23101.5	1112.59
691	358169	37126.3	691	142531	4921.97	691	119097	908.037	691	23216.9	1155.68
692	355100	37040	692	138227	4808.89	692	115739	883.909	692	21034.9	1178.55
693	343356	35205.5	693	134343	4827.08	693	112965	997.598	693	21196.3	1287.22
694	334051	35186.8	694	130702	4678.46	694	109703	852.617	694	20998.4	1333.58
695	323386	35064.5	695	128989	4498.58	695	108244	957.619	695	19297.1	1091.24
696	319111	32893.6	696	127156	4520.6	696	102202	965.455	696	19354.5	1442.5
697	311993	32543.9	697	121293	4528.35	697	101048	845.447	697	20070.7	1621.41
698	301975	31294.1	698	117893	4379.53	698	97624.5	838.13	698	18509.7	1463.78
699	296642	32078.2	699	118173	4245.83	699	97461.5	986.282	699	18005.7	1347.12
700	286171	30590.8	700	114866	3687.56	700	92874.9	894.324	700	17776.2	1445.62
701	285179	29552.5	701	110100	3898.68	701	92306.3	912.192	701	17844	1174.6
702	271641	28526.1	702	108575	3834.9	702	90801.9	675.249	702	17556.5	1184.87
703	266459	27710.7	703	105674	4051.42	703	86638	921.957	703	16400.4	1233.6
704	264403	25838.3	704	101448	4035.17	704	82145.5	793.805	704	15704.1	1217.17
705	254068	25736.9	705	103109	3813.38	705	83746.1	700.692	705	15644.3	1320.53
706	250177	26929.9	706	98536.7	3216.74	706	81669.5	824.805	706	15039	1250.95
707	240771	25079.4	707	95327	3532.71	707	79387.7	869.158	707	15168.2	1177.57
708	232522	25037.1	708	95032.4	3658.39	708	78512.5	757.401	708	15248.1	1114.67
709	226840	23533	709	94000.9	3436.75	709	75157.1	757.25	709	14387.8	1281.5
710	223391	23646.1	710	87686.2	3441.58	710	75269.8	1201.59	710	14478.4	1646.62
711	219435	22352.9	711	88714.1	3305.93	711	70986.5	894.724	711	13405.7	1304.17
712	217986	23397.7	712	86091.3	3099.04	712	72161.1	728.274	712	14038.6	1348.08
713	207695	20953.1	713	83828.1	3212.59	713	70851.1	727.977	713	13325.1	1218.57
714	207152	21245.1	714	82508.5	3231.19	714	69357.6	662.395	714	13183.3	1227.85
715	198166	20558.5	715	79728	2868.63	715	69259.2	807.832	715	13304.5	1022.15
716	197174	20861.4	716	77809.6	3263.8	716	68068.7	605.653	716	12668.2	1463.66
717	193765	20816.3	717	79455.5	3174.79	717	65949.8	755.085	717	11926.9	1321.4
718	189612	20315.6	718	76397.8	2887.23	718	67438.7	594.944	718	12213.9	1119.89
719	186008	19102	719	76586.4	2978.56	719	63174	695.592	719	12502.8	1105.81
720	184856	19227	720	75726.9	2889.51	720	65531.9	472.498	720	11648.9	654.228
721	181050	19890.1	721	72368.1	2317.11	721	62080.1	815.624	721	12215.8	1798.08
722	174719	17918	722	72862.6	2778.42	722	60501.5	585.925	722	11945.3	1436.46
723	177389	19226.2	723	71048.2	2639.26	723	61184.7	751.323	723	11655.1	1387.06
724	169002	17724.6	724	70682.6	2375.06	724	59690.6	726.258	724	11207.9	1707.69
725	167477	17553.4	725	68994.1	2678.99	725	59297.7	1479.44	725	12335.4	2099.21
726	164568	17947.7	726	69322.9	2569.78	726	58717.4	652.643	726	11400.9	1590.82
727	160100	16970.9	727	65679.1	2225.35	727	54864.3	623.93	727	11917.1	1019.09
728	158069	17617.4	728	66547.6	2756.03	728	57134.7	784.41	728	10769.7	1484.02
729	156966	16331.8	729	65348.6	2678.75	729	54784.8	604.88	729	10520.6	1641.82
730	156503	17406.3	730	63881.8	2772.69	730	55145.6	770.191	730	10298.5	1232.3
731	153914	16924.5	731	63926.8	2244.62	731	54634.1	628.494	731	10796.6	1212.1
732	152153	16020.9	732	62298.4	2517.57	732	51701.7	595.062	732	9246.35	1304.56
733	145355	16189.5	733	61585.3	2496.07	733	53700.6	886.456	733	10567.5	1189.72
734	140995	15877.4	734	59706.6	2091.63	734	50936	570.445	734	9650.03	1521.19
735	141964	15227.7	735	58175	2687.24	735	50428	653.652	735	10531.1	1670.44
736	144395	16123.6	736	56803.5	2472.94	736	50571.7	667.694	736	9990.68	1632.14
737	139529	15553.7	737	58099.1	2221.96	737	50751.5	504.99	737	9443.31	1514.97
738	141449	14534	738	57646.5	2087.34	738	48549.9	721.548	738	11209.8	1623.48
739	137731	13775.8	739	56811.9	1998.01	739	48241.5	683.531	739	10253	1945.43
740	136381	14262.8	740	55067.2	2386.07	740	49035	643.433	740	10321.7	1233.25
741	132963	14846.6	741	53343.8	2378.73	741	48121.5	492.152	741	10198.5	1476.46
742	130310	13602.4	742	53991.6	2313.53	742	47636.4	752.593	742	9839.46	2257.78
743	130951	14259.7	743	53317.8	2016.82	743	45733.4	1874.79	743	10822.6	2613.34
744	124751	13224.6	744	53679.8	2083.53	744	46242.8	897.075	744	9173.32	2170.34
745	124245	13084.7	745	50128.4	2121.84	745	45030.1	854.629	745	9813.49	1650.32
746	124032	11898.4	746	52341.1	2013.12	746	43567.5	691.071	746	9404.57	1652.56
747	115143	13229.2	747	48170.2	2113	747	44862.9	765.579	747	8727.6	1653.65
748	116063	12292.7	748	47111.6	2152.78	748	42618.9	873.593	748	9047.93	2152.78
749	113855	11947.9	749	47124.3	2256.12	749	42040.1	794.409	749	8579.61	1684.15
750	111262	12229.4	750	47235.3	1747.06	750	39891.2	1035.29	750	9091.18	1747.06

## Sheet: fig2c
	IR@R/IS@R-PL	IR@R/IS@R-DE
Guest Concentration (w/w)	RTP Intensity Ratio
1 ppm	23.4278	24.548
10 ppm	63.5666	139.931
100 ppm	18.1146	29.3651
0.001	2.72597	8.78396

## Sheet: fig2e
Steady-state 365 nm
	0.01%(S+10%R)@R	0.01%(S+5%R)@R	0.01%(S+1%R)@R	0.01%(S+0%R)@R
Wavelength (nm)	Normalized Intensity (a.u.)
380	0.000450432	0.000416092	0.00028042	0.000522018
381	0.000487446	0.000544446	0.000406276	0.000801488
382	0.000412797	0.000360579	0.000415138	0.000374692
383	0.000449496	0.000457692	0.000252017	0.00112
384	0.000470003	0.000602898	0.000455162	0.00153
385	0.000427948	0.000481048	0.000418202	0.00101
386	0.000411279	0.000460174	0.000450896	0.000824108
387	0.000526257	0.000507758	0.000427198	0.00095887
388	0.000501682	0.000525863	0.000392409	0.000774132
389	0.000561901	0.000505016	0.000290715	0.00109
390	0.000353114	0.000532701	0.000323378	0.00113
391	0.00040631	0.000512651	0.000334087	0.000814152
392	0.000474677	0.000540952	0.000411495	0.000993757
393	0.000443463	0.000463058	0.000333202	0.000902217
394	0.000366517	0.000549151	0.000443679	0.000991121
395	0.000419409	0.000423342	0.000420935	0.000404919
396	0.000426432	0.000595686	0.000387156	0.000628986
397	0.000570307	0.000633222	0.000353471	0.00135
398	0.000470787	0.000651488	0.000474305	0.000896013
399	0.00043979	0.000507058	0.000308412	0.000805269
400	0.000431594	0.000640089	0.000351971	0.000804127
401	0.000448462	0.00043157	0.000541036	0.000538154
402	0.000579902	0.000606521	0.000343604	0.00113
403	0.000750632	0.000695821	0.000289288	0.00303
404	0.000622788	0.000572363	0.000502602	0.000861906
405	0.000594283	0.000847201	0.000594203	0.000546431
406	0.000865853	0.00105	0.000819796	0.00123
407	0.00125	0.00138	0.00115	0.00201
408	0.0021	0.00312	0.0021	0.00558
409	0.00378	0.00528	0.00333	0.00445
410	0.00646	0.00893	0.00595	0.00767
411	0.01024	0.0144	0.00999	0.01172
412	0.01443	0.01999	0.01324	0.0127
413	0.0189	0.02557	0.01671	0.01764
414	0.02082	0.02978	0.0207	0.01812
415	0.02352	0.03451	0.02266	0.01836
416	0.02578	0.03705	0.02486	0.01789
417	0.02803	0.04029	0.0275	0.01741
418	0.03025	0.04605	0.02979	0.02071
419	0.03334	0.05139	0.03453	0.02138
420	0.03733	0.05791	0.03747	0.02182
421	0.04001	0.06302	0.04051	0.02294
422	0.04465	0.06781	0.04452	0.02438
423	0.04904	0.07619	0.04984	0.02591
424	0.05201	0.07972	0.05326	0.02543
425	0.05604	0.08878	0.05691	0.02846
426	0.06037	0.09377	0.06218	0.02889
427	0.06299	0.09928	0.0659	0.02964
428	0.06782	0.10435	0.069	0.03311
429	0.07051	0.10928	0.07183	0.03081
430	0.07325	0.11332	0.07499	0.03268
431	0.07672	0.11628	0.07842	0.0354
432	0.0802	0.12407	0.08043	0.03662
433	0.08269	0.12619	0.08395	0.03783
434	0.08565	0.12956	0.08564	0.03949
435	0.08825	0.13551	0.09024	0.03808
436	0.09296	0.14117	0.09302	0.03728
437	0.09916	0.14965	0.10022	0.04459
438	0.10331	0.15505	0.10424	0.0433
439	0.109	0.16298	0.10772	0.04106
440	0.11476	0.16922	0.11264	0.04309
441	0.12067	0.17866	0.11993	0.04654
442	0.12756	0.1859	0.12543	0.04945
443	0.13179	0.19604	0.1296	0.05073
444	0.13947	0.20458	0.13631	0.0517
445	0.14715	0.20987	0.1446	0.05254
446	0.15681	0.22249	0.14862	0.05449
447	0.16439	0.23171	0.15663	0.05434
448	0.17475	0.24455	0.16878	0.0591
449	0.18601	0.25455	0.17653	0.06296
450	0.19524	0.26828	0.1873	0.06584
451	0.21043	0.28299	0.2004	0.06792
452	0.2233	0.29692	0.21168	0.07088
453	0.23634	0.31657	0.22376	0.07618
454	0.25182	0.33335	0.24171	0.08016
455	0.2714	0.3533	0.2579	0.08263
456	0.28502	0.37431	0.27237	0.09314
457	0.30445	0.3949	0.28692	0.09986
458	0.32055	0.41322	0.3024	0.09998
459	0.33923	0.42857	0.31919	0.11199
460	0.35331	0.44794	0.33154	0.11595
461	0.36841	0.46473	0.34511	0.124
462	0.38593	0.48152	0.364	0.13216
463	0.40125	0.49929	0.37816	0.14137
464	0.41317	0.50762	0.39	0.14671
465	0.42555	0.52226	0.4029	0.15501
466	0.44441	0.53636	0.41421	0.16337
467	0.45562	0.55197	0.42776	0.17494
468	0.47134	0.56594	0.43811	0.18568
469	0.48416	0.57616	0.45305	0.1988
470	0.49925	0.58812	0.47246	0.21852
471	0.51405	0.60945	0.48269	0.22198
472	0.53273	0.62203	0.502	0.24761
473	0.55002	0.64449	0.51912	0.25741
474	0.56974	0.65654	0.53491	0.27777
475	0.59192	0.67801	0.55823	0.29482
476	0.61918	0.69835	0.57758	0.31754
477	0.63398	0.72162	0.59816	0.3435
478	0.66407	0.7401	0.61758	0.36422
479	0.68579	0.76311	0.64857	0.40934
480	0.71365	0.78556	0.6718	0.41716
481	0.73601	0.80737	0.6933	0.45989
482	0.76474	0.82708	0.71524	0.48713
483	0.78724	0.84523	0.74315	0.50888
484	0.80778	0.86576	0.75769	0.53441
485	0.82639	0.87971	0.78681	0.56897
486	0.8551	0.89918	0.80039	0.5887
487	0.86849	0.90847	0.82664	0.62442
488	0.88715	0.93077	0.83706	0.64623
489	0.90033	0.93513	0.86491	0.66886
490	0.91679	0.94816	0.87299	0.71101
491	0.9305	0.96142	0.89332	0.71194
492	0.9395	0.97165	0.90696	0.75065
493	0.95665	0.97632	0.92821	0.77089
494	0.96049	0.98553	0.9381	0.80211
495	0.97975	0.98632	0.94991	0.80996
496	0.9888	0.99723	0.95778	0.84028
497	0.98416	0.99726	0.9609	0.86617
498	0.99216	0.99295	0.97189	0.88566
499	0.99677	0.99647	0.97493	0.88934
500	0.99329	0.98912	0.97787	0.89473
501	1	1	0.99086	0.91625
502	0.99846	0.98595	0.99719	0.93219
503	0.99715	0.98963	0.9963	0.94769
504	0.99634	0.98238	1	0.95607
505	0.9983	0.98414	0.99833	0.95063
506	0.98839	0.97752	0.99567	0.9709
507	0.97967	0.96226	0.9866	0.95827
508	0.97162	0.96466	0.98009	0.98166
509	0.95857	0.9554	0.97861	0.96895
510	0.96194	0.94518	0.97409	1
511	0.94923	0.93106	0.96491	0.96599
512	0.94092	0.92233	0.94764	0.98699
513	0.92052	0.91127	0.94408	0.9737
514	0.91875	0.89575	0.93141	0.97163
515	0.90113	0.87939	0.9219	0.96741
516	0.88961	0.87011	0.90959	0.95441
517	0.88085	0.85456	0.90198	0.94918
518	0.86798	0.83639	0.88109	0.93688
519	0.85118	0.83039	0.87288	0.94121
520	0.83887	0.81682	0.86888	0.93878
521	0.8328	0.80949	0.85085	0.9195
522	0.82059	0.79165	0.84735	0.92492
523	0.80766	0.78744	0.82685	0.92148
524	0.79393	0.76362	0.82623	0.8974
525	0.78719	0.75975	0.81267	0.89721
526	0.77529	0.75092	0.79984	0.88651
527	0.75828	0.73784	0.79185	0.88601
528	0.7451	0.71788	0.78535	0.86994
529	0.73745	0.70737	0.7652	0.85225
530	0.72881	0.69481	0.75813	0.83525
531	0.70827	0.68685	0.73703	0.83287
532	0.70436	0.67149	0.72725	0.82764
533	0.68811	0.65634	0.71574	0.81146
534	0.67053	0.64731	0.70581	0.80714
535	0.65963	0.63288	0.70198	0.79718
536	0.65092	0.62099	0.68223	0.78525
537	0.63017	0.6015	0.66205	0.77005
538	0.62071	0.59461	0.6613	0.75767
539	0.60504	0.5814	0.64219	0.74618
540	0.59732	0.57143	0.62949	0.73301
541	0.58184	0.55972	0.6125	0.71076
542	0.56941	0.5394	0.60972	0.71735
543	0.55722	0.52746	0.59373	0.69368
544	0.54567	0.52235	0.57711	0.65882
545	0.53395	0.50482	0.57329	0.65747
546	0.52128	0.50322	0.55777	0.65822
547	0.50887	0.48788	0.55301	0.63211
548	0.49559	0.46533	0.53123	0.63384
549	0.48702	0.4595	0.52404	0.62251
550	0.47291	0.45232	0.50539	0.60852
551	0.46365	0.44946	0.50409	0.59695
552	0.45699	0.4315	0.4832	0.57668
553	0.44321	0.42075	0.47678	0.57355
554	0.44125	0.41676	0.47233	0.57278
555	0.42284	0.40384	0.45333	0.54352
556	0.41282	0.39318	0.45811	0.53742
557	0.41122	0.38139	0.44043	0.52957
558	0.40238	0.37608	0.43578	0.53466
559	0.39085	0.37327	0.42217	0.50695
560	0.38723	0.36072	0.4175	0.50322
561	0.37658	0.35208	0.4078	0.49291
562	0.37002	0.35415	0.39994	0.49467
563	0.36076	0.33905	0.39104	0.48852
564	0.34927	0.32982	0.38544	0.46769
565	0.34299	0.3195	0.38274	0.45855
566	0.34112	0.31614	0.37076	0.45009
567	0.32821	0.31236	0.35898	0.44775
568	0.32607	0.30956	0.35377	0.43656
569	0.31719	0.29851	0.34634	0.42028
570	0.30857	0.29218	0.34233	0.40853
571	0.30429	0.28583	0.33361	0.41362
572	0.29796	0.278	0.32612	0.39306
573	0.29188	0.27081	0.31976	0.3939
574	0.28693	0.26587	0.31369	0.38797
575	0.27775	0.26092	0.30388	0.36761
576	0.27306	0.25838	0.29331	0.36928
577	0.26675	0.25216	0.29415	0.36853
578	0.26317	0.24347	0.28543	0.36834
579	0.25545	0.24642	0.28585	0.35045
580	0.24939	0.23561	0.2734	0.34244
581	0.24649	0.23552	0.26847	0.33876
582	0.24259	0.22953	0.27184	0.32405
583	0.24343	0.22831	0.26095	0.32991
584	0.23854	0.22028	0.25554	0.31778
585	0.23753	0.2196	0.25181	0.30169
586	0.24174	0.22068	0.24595	0.31073
587	0.23467	0.21635	0.25025	0.31616
588	0.23541	0.21971	0.2475	0.30128
589	0.2407	0.2179	0.24391	0.29934
590	0.23981	0.22627	0.24684	0.30034
591	0.24201	0.22182	0.24832	0.3036
592	0.25116	0.2311	0.2512	0.29642
593	0.25795	0.23398	0.25119	0.29551
594	0.26559	0.23755	0.25881	0.28728
595	0.27379	0.24466	0.26203	0.29484
596	0.28094	0.25983	0.27271	0.30091
597	0.29619	0.26654	0.27073	0.29983
598	0.30149	0.28022	0.28336	0.30105
599	0.31793	0.29295	0.29757	0.30554
600	0.33469	0.30379	0.29892	0.30955
601	0.35216	0.32375	0.31263	0.29858
602	0.37235	0.34164	0.32376	0.32556
603	0.39876	0.34836	0.34193	0.33226
604	0.41047	0.36915	0.35185	0.33233
605	0.42924	0.3885	0.36993	0.32407
606	0.45464	0.41085	0.37842	0.33918
607	0.46782	0.425	0.39076	0.34375
608	0.48614	0.42765	0.4057	0.34806
609	0.4995	0.44948	0.41574	0.33596
610	0.51104	0.45693	0.41622	0.34812
611	0.52777	0.46414	0.43128	0.34622
612	0.53786	0.47036	0.4308	0.36486
613	0.54236	0.4774	0.43467	0.35398
614	0.54329	0.47987	0.44042	0.35731
615	0.54723	0.47982	0.43734	0.34294
616	0.55378	0.48573	0.43582	0.3447
617	0.55456	0.47932	0.44181	0.34341
618	0.54766	0.4819	0.44118	0.33136
619	0.5463	0.48021	0.43861	0.33428
620	0.53444	0.47265	0.4296	0.32467
621	0.5331	0.45926	0.41967	0.3301
622	0.52239	0.45864	0.41383	0.32104
623	0.52117	0.44797	0.4103	0.3194
624	0.50999	0.44682	0.40194	0.32171
625	0.49746	0.42656	0.38964	0.31703
626	0.49281	0.42363	0.38788	0.29432
627	0.47805	0.42388	0.37936	0.30404
628	0.47228	0.41683	0.36423	0.29321
629	0.45609	0.39707	0.35178	0.28469
630	0.44466	0.39511	0.34724	0.26718
631	0.43961	0.37917	0.34526	0.25893
632	0.43102	0.37009	0.33814	0.25361
633	0.414	0.3634	0.32303	0.25623
634	0.40899	0.35531	0.32038	0.2515
635	0.40024	0.35146	0.30558	0.24955
636	0.38411	0.33031	0.30346	0.23325
637	0.37787	0.3256	0.29036	0.24933
638	0.36791	0.32207	0.28211	0.22479
639	0.36259	0.31311	0.28033	0.2333
640	0.35664	0.30871	0.27241	0.21986
641	0.34673	0.30549	0.26245	0.21663
642	0.33424	0.2952	0.26813	0.2193
643	0.32903	0.2935	0.26009	0.20443
644	0.3202	0.27953	0.25135	0.20803
645	0.32472	0.2898	0.24593	0.18933
646	0.31208	0.27884	0.24631	0.19225
647	0.31367	0.27814	0.24831	0.20356
648	0.31004	0.27235	0.24143	0.2089
649	0.30044	0.27795	0.24369	0.1828
650	0.30599	0.26672	0.23612	0.17901
651	0.30906	0.2663	0.2333	0.18125
652	0.30441	0.27147	0.23743	0.18661
653	0.30247	0.27016	0.23834	0.19571
654	0.29705	0.26725	0.23122	0.19114
655	0.30184	0.26791	0.23295	0.18612
656	0.29617	0.26588	0.22903	0.19413
657	0.30537	0.26919	0.23702	0.176
658	0.30316	0.27288	0.23814	0.17374
659	0.30091	0.26241	0.22954	0.18858
660	0.30621	0.27056	0.22485	0.1804
661	0.31034	0.26692	0.24012	0.18201
662	0.30594	0.2757	0.23794	0.17637
663	0.30237	0.27432	0.23342	0.1713
664	0.30994	0.28121	0.22737	0.18916
665	0.31716	0.27351	0.23325	0.17901
666	0.3115	0.2798	0.23596	0.1688
667	0.31428	0.28075	0.23914	0.18067
668	0.31086	0.27542	0.24215	0.18827
669	0.31374	0.27947	0.23525	0.18514
670	0.30408	0.26919	0.23881	0.1777
671	0.31441	0.27198	0.23524	0.17696
672	0.30946	0.27826	0.23301	0.1751
673	0.30524	0.27089	0.23262	0.16843
674	0.29881	0.27423	0.22775	0.16616
675	0.30282	0.26624	0.23376	0.14966
676	0.30674	0.26631	0.22718	0.1737
677	0.29419	0.26985	0.23045	0.17005
678	0.29759	0.25764	0.22514	0.16399
679	0.29124	0.25225	0.21407	0.14804
680	0.28178	0.25469	0.20747	0.15617
681	0.27689	0.24852	0.20916	0.1647
682	0.27562	0.24248	0.21276	0.14266
683	0.27468	0.2417	0.20263	0.15737
684	0.26814	0.23256	0.19705	0.15472
685	0.26172	0.22009	0.19314	0.15021
686	0.26314	0.22848	0.19563	0.1447
687	0.26101	0.21869	0.18805	0.14744
688	0.24411	0.21137	0.18337	0.14843
689	0.2405	0.21124	0.17556	0.13647
690	0.23446	0.20622	0.17391	0.13575
691	0.23325	0.20051	0.16833	0.13341
692	0.22406	0.1931	0.169	0.13323
693	0.22108	0.18627	0.16282	0.12334
694	0.20581	0.1827	0.16736	0.11981
695	0.19893	0.17845	0.16092	0.12006
696	0.20533	0.17387	0.15714	0.11637
697	0.20761	0.17673	0.15092	0.11865
698	0.20042	0.1658	0.14862	0.10246
699	0.18314	0.16295	0.14746	0.10493
700	0.17957	0.15237	0.13292	0.12168
701	0.17113	0.15052	0.13007	0.10622
702	0.17689	0.15261	0.13388	0.10944
703	0.16493	0.14995	0.12773	0.10806
704	0.16423	0.14038	0.12518	0.08642
705	0.16655	0.14504	0.1223	0.09646
706	0.15949	0.13665	0.12068	0.0861
707	0.15488	0.14284	0.11797	0.1016
708	0.14044	0.12633	0.11239	0.09143
709	0.14134	0.12776	0.11116	0.08144
710	0.14848	0.13171	0.10915	0.08628
711	0.14202	0.12376	0.11342	0.09566
712	0.13924	0.11578	0.10958	0.09359
713	0.13824	0.11704	0.1039	0.08567
714	0.1219	0.12582	0.1098	0.07662
715	0.13889	0.11783	0.10024	0.07081

## Sheet: fig2f
delayed emission 365 nm
	0.01%(S+10%R)@R	0.01%(S+5%R)@R	0.01%(S+1%R)@R	0.01%(S+0%R)@R
Wavelength (nm)	RTP Normalized Intensity (a.u.)
380	96.5271	48.7939	35.0043	21.2147
381	108.543	64.2826	31.6144	17.9148
382	90.0323	59.6726	36.6411	17.7971
383	96.7165	51.9981	36.3987	29.119
384	119.832	65.0814	46.4867	36.1563
385	111.846	79.0107	46.1751	24.6267
386	81.8685	53.2146	38.8876	25.5839
387	94.9159	64.2978	27.5562	19.3914
388	87.5346	55.9815	30.5353	21.3747
389	115.72	41.6186	37.5583	20.3018
390	93.1346	48.592	33.407	19.2343
391	96.0444	54.5937	35.3848	20.2199
392	88.8496	49.4731	31.2993	15.1448
393	104.865	58.4823	43.3576	25.2079
394	93.6488	60.4186	40.2791	23.1605
395	74.4172	43.2424	40.2255	15.0846
396	95.4008	65.2742	23.097	31.1308
397	107.3	63.1764	37.1036	16.0448
398	99.1368	56.0774	37.0511	12.0166
399	83.9969	65.9976	33.9988	23.9991
400	82.8792	64.9054	33.9505	21.968
401	75.18	60.144	38.0912	17.0408
402	98.6128	74.4628	54.3377	12.075
403	174.749	89.8996	45.4549	14.1415
404	126.745	76.0472	49.6841	25.349
405	152.672	111.96	61.069	29.5167
406	193.708	159.044	65.2489	43.8391
407	319.639	238.963	101.1	53.103
408	524.752	423.484	139.116	70.5807
409	625.009	635.255	193.65	93.2391
410	954.462	870.305	261.707	145.735
411	1395.08	1196.81	398.594	167.451
412	1963.03	1698.76	502.841	213.887
413	2581.5	2364.31	634.052	314.967
414	3471.1	3040.43	933.457	395.637
415	4297.45	3891.12	1069.46	468.213
416	5448.77	4819.19	1281.82	567.752
417	6772.04	5920.65	1656.46	662.997
418	8100.18	7168.27	1985.19	874.305
419	9830.89	8407.53	2385.27	1009.19
420	11394.2	9795.54	2756.92	1093.53
421	13156	11401.1	3071.83	1408.22
422	14718.2	13060.5	3632.94	1411.78
423	16709.8	14513.6	4090.46	1598.52
424	18476.1	16120.8	4535.71	1846.18
425	20415.1	17503.9	4946.27	2089.2
426	21793.4	18985.1	5262.7	2114.67
427	23119.1	20291.1	5708.95	2305.18
428	24626.3	21290.1	5993.44	2346.67
429	25693.2	22136.5	6488.9	2526.4
430	27166.4	23593.9	6735.45	2649.88
431	27613.7	24466.6	6817.7	2758.53
432	29014.9	25070.2	7269.43	2883.05
433	29827.1	25864.1	7648.96	2921.21
434	31040.7	26566.5	7988.95	2939.04
435	31886.5	27172	8196.77	3140.35
436	32628.5	28110.3	8446.08	3216.4
437	33026	29057	8609.38	3411.13
438	34247.6	29560.6	8925.33	3501.92
439	34846.1	30428.2	9221.65	3562.41
440	35849.3	31023.2	9527.53	3630.83
441	37029.7	32155.1	9732.2	3660.74
442	37098.1	32629.9	10182.9	3896.99
443	38287.1	32986.4	10233.1	3903.48
444	38783.6	33382	10476.2	4034.91
445	39288.7	34137.1	10610.8	4056.19
446	39853.4	35232.3	11033	4356.5
447	40816.9	35326	11349.2	4235.48
448	41292	36028.1	11554.4	4484.69
449	42370.3	36284.1	11843.3	4541.24
450	42654.2	36867.9	11951.6	4721.41
451	43790.5	37987.2	12411.7	4905.72
452	44912.6	38761.9	12693.7	5087.78
453	45791.1	39929.3	12898	5200.58
454	46471.5	40026.2	13520.9	5392.85
455	47699.2	41281.6	13711	5442.34
456	48499	42230.4	14241.2	5731.08
457	49142.4	42499.1	14746.3	5744.91
458	50292.8	43338.4	14997.6	5971.45
459	51375.8	43952.7	15443.3	6001.61
460	51912.4	44666.9	15459.9	6227.48
461	52269.9	45066.8	15960.1	6413.05
462	52885.1	45248.1	16141.2	6679.07
463	53978	45805.3	16529.7	6537.11
464	54335.7	46378.4	16762.5	6783.06
465	55213.6	46741	16701.8	6999.83
466	55490.7	46199.5	17194.2	7231.48
467	55963.1	47067.3	17751.8	7186.91
468	56224.2	47225.5	17522.5	7215.26
469	57037.7	47371.3	18160	7576.19
470	57654.2	47542.8	18295.9	7813.36
471	57691.5	48472.2	18932.9	7888.34
472	58528.4	47892.5	18981.8	8240.94
473	59311	48921.6	19607.7	8386.02
474	60032.9	49343.6	20060.9	8643.98
475	60629.8	49640.1	20528.1	8785.22
476	61428.8	49775.5	21047.3	9433.62
477	62105.5	50629.1	21709.9	9412.27
478	62684.2	51268.3	22081.3	9875.04
479	63901.5	51537.7	23012.4	9997.38
480	64527.1	51681.8	23385.7	10149.4
481	65571	51730.1	24336.7	10580.6
482	66645.3	52575.5	25368.2	10861.4
483	66391	53099.2	25845.1	11170.2
484	67287.2	53226.6	26390.3	11335.3
485	68088.1	53418	26795	11758.6
486	68675.7	53756.1	28218.7	11906.1
487	68813.8	53780.7	28450.8	12037.8
488	68610.7	54032.8	28771.5	12377.8
489	69448.9	54418.9	29671.7	12515.4
490	69493.6	54209.3	30252.6	12660.9
491	69572.1	54149.2	30771.5	12779.8
492	69698.4	53795.3	31582.5	12835.7
493	69845	53774.7	31747.5	12876.9
494	69574.1	53491.3	32218.7	13291.7
495	69395.7	53265	32435	13346.6
496	69742.6	52587.8	32805.6	13266.1
497	69338.7	52926.9	33074.5	13428
498	69694.3	52853.6	33221.6	13142.3
499	68705.5	52157.4	33326.2	13475.3
500	68804.4	52007.6	33584.6	13054.6
501	68095.7	51377.4	33578.8	13417.5
502	68195.6	50937.2	33853.8	13305
503	67277.6	50683.1	33691.5	13444.5
504	67527.6	50071.6	33747	13399.8
505	67264.5	50043.5	33717.5	12959.3
506	66935.3	49247.2	33997.3	13174.4
507	66064.8	48739.3	33346.1	12858.7
508	66238.6	48268.4	33178.3	13079
509	65246.1	47870.1	32443.5	12835.1
510	64986.5	47257	32248.7	12576.2
511	64599.4	47084.2	32316.6	12316.3
512	63482.8	46775.1	32116.2	12388.3
513	63167.6	46073.9	31516.7	12413.7
514	62235	44931.1	31216	12218.1
515	62122	44143.6	30989.6	11912.6
516	61161	43977.4	30474.5	11859.4
517	60516.3	43110.5	30162.6	11611.8
518	60056.4	42581.1	30088.3	11734.6
519	58738.2	41444.9	29252.3	11460.5
520	57940	40571.8	28868.2	11326.4
521	56901.6	39966.1	28273.9	11156.5
522	56538.3	39601.3	28206.6	11185.2
523	56015.5	39526.3	27730.3	10973.3
524	55008.6	38435.6	26966.4	10851.7
525	54235.3	37351.8	26323.1	10591
526	53933.8	37361.8	26464.7	10453.2
527	53498.8	36386.4	25800.2	10545.6
528	51949.4	36045.1	25237	10303.2
529	51665.9	35328.7	24817.4	10074.5
530	50702.5	34556.8	24569.2	10135.3
531	49969.4	34131.7	23998.4	9594.07
532	48762	33463.6	23698.7	9585.33
533	48076.6	33270.8	23009.5	9819.2
534	47255.2	32198.1	22386.7	9286.86
535	46670.2	31431.7	22017.2	9084.03
536	45039	30631.6	21544.3	8647.97
537	45298	30150.6	21349.8	8716.4
538	43701.9	29360.7	20360.1	8557.61
539	43072	28900.8	20719.7	8452.94
540	42584.8	28177.9	20104.5	8420.33
541	41415.2	27822.7	19383	8238.86
542	41134.1	26869.4	19028.6	7820.6
543	39418.4	26849.6	18470.5	7887.75
544	39325.9	25777.4	18319.4	7562.55
545	38524.3	25108.3	17618	7711.42
546	37512.3	24790	17452.9	7370.13
547	37188	24017.4	17261.8	7236.46
548	35979.7	23584.9	16244.6	7246.55
549	34858.1	23078.3	15690.4	7041.89
550	34715.5	22440.3	15804.9	6897.8
551	33960.8	22095	15517.8	6890.75
552	33239.8	21561.6	14934.9	6721.78
553	32822.7	21436.5	14787.9	6390.58
554	32165.7	20602.2	14105.1	6536.06
555	31358.7	20335.8	14160.3	6194.19
556	30605.8	19794.3	14117.2	6333.34
557	30772.1	19620.6	13520.8	6313.64
558	29654.3	18991	13421.3	6097.77
559	29142.4	18612.6	13187.1	6102.38
560	28784.7	18190.5	12704.9	5876.31
561	28374	17933.2	12424.4	6004.14
562	27414.9	17584	12110.7	5863.35
563	27571.8	17223.5	12103.9	5595.89
564	26757.7	17381	12025.8	5713.58
565	26310.9	16778.4	11730.7	5820.16
566	26406.6	16360.7	11357.4	5542.79
567	25641.7	15751	11127.3	5510.22
568	25351.7	15680.5	10932.7	5452.61
569	24792.4	15710.3	10653.1	5529.6
570	24517.3	15349.2	10851.5	5505.61
571	24352.6	14965.8	10486.9	5291.39
572	23943	14737.4	10129.1	5226.14
573	23652.7	14877.3	9978.09	5431.7
574	23881.6	14594	10243.6	5230.39
575	23704	14700.9	9649.22	5096.85
576	24023.1	14124.7	9761.6	5350.64
577	23860.6	14338.4	9319.53	5207.7
578	24178.7	14181.9	9611.08	5330.71
579	24404.9	14371.8	9467.85	5328.45
580	24929.2	14333.2	9755.85	5398.61
581	25354.9	14766.5	9536.78	5521.29
582	25537.9	14771	9717.01	5425.7
583	26887	15569.7	10020.8	5612.32
584	27870.9	15886.5	9848.81	5636.68
585	29216.4	15908.4	10600.7	5836.82
586	30670.6	17070.4	10571.2	6052.89
587	33665.7	17876.9	10506.5	5922.7
588	34223.1	19551.3	11463.1	6345.94
589	37054	21196.9	12185.4	6391.82
590	40594.5	22083.5	12804.7	7012.51
591	43364.2	24085.9	13527.3	7266.77
592	47174	26287	13924.6	7224.89
593	50528.7	27770.4	15949.5	7786
594	55278.5	30666.1	16318.1	8286.09
595	60323.2	32457	17814.7	9012.35
596	66284.2	36186.8	19252.1	9098.37
597	73351.8	39762.4	20990.3	10044.3
598	81005	43950	23152.7	10872.3
599	87256.3	47678.7	24150.2	11649.3
600	95835.3	51778.4	26036.8	12144.2
601	104454	57638.8	29088.9	13205.6
602	112696	62861.8	31486.5	13736.5
603	122599	66463.5	33105.9	15022
604	134219	72501.1	36240.1	15670.4
605	143311	78094.8	38583.2	16428.9
606	152502	82101	41847.5	17500.2
607	160201	88563.9	43239.1	18693.7
608	171583	93008.2	45571.5	18892.7
609	177540	97336.4	46752.1	19784.4
610	185542	102169	50737.5	19472.1
611	190593	103679	51267.3	20620.3
612	197754	108179	53234.7	20967.7
613	200939	109590	53799.6	21303.9
614	205902	113239	55670.7	21376.1
615	211136	114369	56181.8	21760.3
616	209855	114894	55326.7	22051.3
617	214074	115124	57366	22747.9
618	214918	115051	57035.4	22831.9
619	215761	115739	55956.9	21892.3
620	211684	114099	55512.1	21313.9
621	211277	113404	54953.8	21277.9
622	211688	112270	55281.1	21035.3
623	205632	111588	54252.1	21103.7
624	199328	108716	52548.6	20419.8
625	203782	107651	52438.8	20312.3
626	197225	104147	51466.9	19834.3
627	192679	105652	50395.8	19327.9
628	189248	100376	49645.7	19462.8
629	183491	98504.6	47436.8	19255
630	182668	97286.9	47662.8	18953
631	179900	95037.6	46534.4	18457.6
632	173722	92114.5	44768.1	17578.4
633	170015	91138.8	45145.9	16959.2
634	164029	89346.6	44162.1	17134.5
635	161450	86240.2	41913	16469
636	159614	83412.4	41087.9	16369.9
637	154204	82034.8	40048.2	15767.8
638	151717	79062.7	39517.5	15534.8
639	147533	77572.9	38467.5	15308.8
640	145034	75704.8	37298	14709.7
641	140826	74692.8	37009.3	14716.4
642	138073	73360.4	35075.8	14278.8
643	134313	72639	34834.4	14022.9
644	133781	69411	34830.3	13900.8
645	130907	68476.5	33454.7	13590.5
646	129304	69349.6	33676.8	13896.9
647	129415	67561.9	32993.9	13407.1
648	128479	66794.2	31697.3	13147.9
649	125374	65716.4	32319.6	13257.2
650	125004	66105.2	33010.7	13323.7
651	124002	66079	32458.1	13274.2
652	124256	66054.2	31732.7	13143
653	126358	66626.2	32383.1	12998
654	125122	65940.8	32232.6	13231.3
655	122354	65359.9	32464.4	13415.8
656	123045	66767.6	32213.8	13255.8
657	125514	65176.3	33089.2	13068.7
658	127759	68162.9	33503.3	13455.1
659	124789	66660.1	32797.2	13847.1
660	127818	67935.3	33031.6	13824.7
661	126623	68880.1	33516	13418.6
662	129399	68666.3	32963.3	13525
663	130195	68466.5	33458.7	13545.9
664	133925	70464.7	34452	13535.2
665	130913	69217.7	34595.8	13952.7
666	130255	71044.4	34048.7	14021.2
667	132991	70513.9	34437.2	14077.2
668	131613	69556.8	35024.3	13471.4
669	134553	71189.1	35014.8	13629.6
670	131395	71045.3	34760.7	13870.4
671	132036	69768.7	34407	13840.3
672	132809	70099.5	34472.9	13428.4
673	132678	70237.5	33318.1	13640.6
674	130438	68891.4	33320.9	13014.3
675	129832	69235.4	32784	12751.5
676	127353	67949.8	33842.1	12882.2
677	128311	68020.3	31863.2	12882
678	125962	68568.5	32075.2	13326.9
679	124599	66699	33180.7	12536.4
680	122888	66249.3	32061.5	11962.4
681	121163	64284.5	30963.5	11804.6
682	120028	62056.8	30039.5	12798.2
683	117669	63351.2	30876.2	12027.1
684	115899	62448.9	29966	11497.5
685	113931	59409.8	29691.1	11188.3
686	113800	60012	28562.8	11601.9
687	110007	57892	27504.2	10882.9
688	109818	55426.4	28893.9	10616.9
689	104908	55385	26838	10880.3
690	102834	52686.3	26125.7	10883.2
691	99533.2	52686.8	26518.8	9833.63
692	95588.5	50961.6	24328.5	10186
693	94074.5	50630.8	24189.1	9793.62
694	93306.9	48380.5	24463.5	9575.54
695	90561.8	48627	22949.5	9286.68
696	89298.9	46864.3	22171.4	9245.65
697	87312.7	47576.7	22248	8975.64
698	83824.8	43452.9	22523.3	8381.3
699	83918.2	44310.5	20639.8	8684.1
700	79766.4	40881.6	20692	8551.21
701	77049	41323.5	20468.1	7285.04
702	75029.1	39202.7	19544	8727.27
703	73444.9	38644.3	19075.4	7830.14
704	70648.6	39637.3	19382.1	7488.22
705	70190.4	36867.2	18716.6	7195.56
706	68513.8	36415.2	17472.1	7368.26
707	67247.6	35593.4	16892.5	6869.15
708	64507.7	34826.2	16677.1	7445.4
709	62720.7	34513.1	16353.7	6990
710	62260	32220.4	16110.2	6645.82
711	61826.9	32149.4	16772.3	6733.17
712	59857.9	30881.9	14937.4	6569.96
713	59884	30195.2	15129.3	5855.47
714	56917.5	29743.1	14750.4	6252.36
715	56812	29263.3	14458.5	5638.34
716	54710.6	28112.4	14468.4	5955.59
717	52186.7	28298.5	13128.2	6109.32
718	52635	26790	14191.2	5669.47
719	51687.8	25968.8	13323.3	5546.9
720	52011.2	26423.6	12630.2	5361.04
721	50624.3	25228.7	13272.4	5449.85
722	50238.3	25327.1	13155	4933.11
723	46890.3	23965.3	13543.1	5374.85
724	46637.5	25595.7	11934.2	5142.69
725	48681.7	24890.7	11855.5	5577.9
726	46847.5	23066.8	12033.1	5486.28
727	45338.9	23979.7	12582.6	4575.49
728	44181.3	23065.9	12889.8	4367.25
729	43508.1	22445.4	11579.1	4428.59
730	42866.6	23105.7	11618.9	5061.25
731	42311.1	21750.4	11829.2	4781.05
732	43119.1	23047.2	11077.3	4394.3
733	42573.2	22208	11244	4688.88
734	39954.9	22223.6	10719.6	4848.79
735	42342.1	21280	11547.9	4188.22
736	38998.3	22429.6	11326.1	4377.11
737	40121.4	20452.1	10882.5	4166.17
738	39788.2	21698	11055.1	4715.83
739	36910.7	19533.2	10647.3	4626.98
740	36488	19169	10804.3	4718.51
741	36966.1	18565.1	11237.5	4019.24
742	37183.7	20431.5	9309.85	4320.44
743	37240.1	19003.5	10794.2	4800.59
744	35911.9	18693.9	10012.5	4022.37
745	34804	17947.2	10226.1	4184.73
746	35154.5	18448.6	8773.59	4537.03
747	33746.7	16597.7	8850.09	3950.39
748	34631.7	18938.2	9391.12	4243.17
749	32570.8	17127.4	9977.77	4258.03
750	32644.1	16370.6	8573.53	4205.88

## Sheet: fig2g
Relative R-4FMNNI Concentration	RTP Intensity (a.u.)
0%R	22831.9
1%R	57035.4
5%R	115051
10%R	214918

## Sheet: fig3b
Temperature-dependent delayed emission (TDDE) spectra of R-4FMNNI in the R-4FBrBI solid
	78.65	100	120	140	160	180	200	220	240	260	280	300	320	340	360	380	400
Wavelength (nm)	Intensity (a.u)
430	12122.6	11067.9	11372.7	11314.8	10507.1	10613.7	13817.4	15871.8	15975.5	15932.8	15530.5	13997.2	10443	6477.37	3615.14	2603.14	2917.1
431	14962.4	12247.5	11081.8	10966.2	10159.6	10613.1	14107.2	15835.9	16344.2	15616.8	15239.4	13891.1	10591.8	6068.97	3256.67	1917.48	2501.85
432	19760	13466.1	11518	10585	10229.5	10308.5	13748.7	15924.7	16468.7	15927.7	15505.3	13572.4	10645.8	6163.21	2957	1726.19	2245.86
433	27319.6	16149.6	12386.8	11121.4	10247.5	10378	14113.5	15909.9	16595.7	16119.3	15873.5	14365.3	11042.5	5847.48	2691.6	1514.22	2121.12
434	37186.5	19106.8	13356	10777.5	10317	10177.6	13583.2	16073.8	16982.8	16364.7	15919.3	14310.4	11032	6059.88	2572.42	1218.04	2169.44
435	49449.9	22578.4	14364.5	11181.8	10582.8	10074.5	13689.9	16146.5	16796.9	16573	16642.6	14352.4	10597.9	6141.53	2414.26	1067.96	2299.29
436	67000.3	29162.2	17022.1	11750.1	10278	10683	14071.8	16224.1	17638.8	16831.7	16417.6	14618.9	10979.3	5955.18	2442.53	1079.19	2224.88
437	86364.7	35089	18379.6	12658.8	10586.8	10816.4	14117.7	16938.9	17603.4	17630.6	17041.6	15446.8	11314.7	6330.93	2467.73	1126.64	2534.19
438	108616	43133.7	20311.4	13578.1	11420.2	11224.1	14525.8	17815.5	18274.2	18207.8	17371.8	16218.9	11685.8	6383.14	2616.63	1207.21	2815.83
439	134592	50547.2	23364.7	14405.4	11462.2	11622.1	15117.1	18120.6	19097.7	18506.6	17966.8	16395.7	12050.3	6320.66	2584.35	1188.14	3362.38
440	156231	59093.6	25536.3	14568.5	12127.9	11504.1	15481.5	18383.1	19015.9	19184.6	18434.3	15951.5	12543.7	6436.05	2606.36	1226.35	3558.51
441	178746	66076.8	27469.1	15580.9	12098.8	11999.5	15683.3	19078.2	19601.8	19213.6	18698.9	17155	12463	6922.19	2892.27	1315.22	4066.03
442	195710	72184	29959.4	16732.3	12460.5	12418.5	16167.1	19218.4	20231.5	19702.4	19386.7	17519.9	13371.4	7058.47	2909.97	1361.79	4686.61
443	211626	77967.5	31480.1	17574.7	12872.5	12479.1	16436.7	19454.3	20487.3	20042.9	19784.6	18046.1	13542.1	7464.66	2954.63	1594.42	5137.58
444	221970	81824	32571.2	17800.2	13172.5	12752.6	16450.6	19371.8	20841.4	20457.5	19704.7	17674.2	13829.3	7315.03	2975.2	1649.56	5668.47
445	226059	85284.8	33788.6	17824.5	13217.1	12806.6	16859.8	19514	21203.6	20999.9	20158.1	18429.6	13705.4	7788.84	3277.3	1695.57	5913.53
446	231969	86524	34761.1	18026	13500.8	13156.3	17621.7	20715.3	21401.2	21143.6	20487.7	18903.5	13970.9	7654.82	3210.47	2108.37	7055.85
447	233483	89313.4	34939.8	19080.6	14059.7	13239.4	17239.3	20592.6	22421.9	21185.4	21032.7	18999.8	14272.3	7931.05	3275.41	2146.68	7490.94
448	233882	90284.4	35848.6	18988.3	14283.2	13633.6	18132.3	21122.4	22586.1	21843.8	21209.2	19239.8	14657.3	7964.68	3786.29	2604.01	8431.61
449	236047	91658.7	37424.1	19817.7	13902	14186.3	18345.5	21619	22720.2	22492.8	22181.6	19775.8	14733.9	8019.24	3815.12	2830.67	9237.09
450	239616	93944.6	37117.2	19782.1	14998.8	14693.7	19103	22064.5	23057.6	22935	22345.7	20197.9	14846.3	8375.89	3858.89	3275.57	10003.2
451	243781	97225.9	38200.8	20764.1	15102.2	14563.7	19395.2	22400.7	23516.8	23179.8	22469.8	20204.5	15324.9	8312.25	4184.7	3546.92	10655.8
452	252736	100538	40068.9	20730.3	15835.1	15351.1	20315.8	22696.8	24448.6	23904	22893.5	20621.4	15281.5	8755.62	4196.28	4144.85	11605.6
453	261670	102966	41085.4	21747.5	16158.5	14944.6	20046.8	24278.8	25425.9	24041.5	23180.5	21272.9	16106.8	8908.33	4274.66	4584.99	12471
454	271676	106901	43144.9	22582.1	16873.1	15768.6	20339.5	24145.5	25672.1	25014.4	24117.9	22141.5	16371.3	9187.63	5219.48	5308.21	13253.7
455	281716	111440	43600.3	22836.9	17083.9	16096.3	21120.2	24322.9	26070.3	25910.4	25079.7	22160.1	16825.4	9275.67	5257.75	5876.13	14582.7
456	288177	114070	44975.5	23145.7	17582.5	16649.6	21554.9	25258.6	26407.7	25842.4	25582.9	22688.5	16986.3	9878.55	5822.72	6669.1	16248
457	291449	116180	46022.3	23521.4	17312.3	16487.3	21775.2	25472.2	27249.3	26470.8	25943.6	23000.3	17548	10042.5	6345.56	7725.7	16927.7
458	297195	117684	46472	24170.2	18151	16871.2	22149.3	26172.4	27994.1	26991.4	26483.8	23721.8	17749.3	10051.7	6878.63	8569.49	19044.7
459	299395	120547	48659	24485.8	18286.2	17554.6	23166.5	26414.8	27974.9	27324.6	26214.7	23860.5	18295.6	11104.9	7847.21	10357.7	19861.9
460	302255	121003	48269.2	25343.1	17985.6	17605.8	22784.9	26375.7	28673.4	27512	26852.8	24555.2	18930.4	11331.2	8264.59	11685.9	21676.9
461	302616	122807	49431.1	25470.4	18552	17430	23191.6	26557.8	27676.8	27771.3	27330.1	24619.4	19005.9	11586.4	8661.4	13149.7	24099.4
462	307122	124170	50436.4	26259.5	19220.7	18299.7	23107.2	27123.5	28550.9	27914.7	27341.9	25034.7	19556.1	11906.5	9884.1	14473.3	26503.2
463	312240	126490	51130.6	26215.2	19347.6	18839.1	23418.6	27381.5	29444	28255.4	27794.6	24886.8	19716.2	12632.5	10986.3	16671.7	29091.2
464	318216	130050	53162.5	27439.6	19232.3	18610.1	23904	27924.7	29086.2	28132.1	27793.8	25091	19580.1	12802.4	11819.6	19139.8	31454
465	325758	133241	53415.1	28035.6	20057.5	18490.7	23591.6	27785.7	28766.2	28961.6	28125.3	25184	20108.8	13098.2	12723.4	21207.7	34142.6
466	335577	137569	55711.7	28575.1	20339.5	19312.9	24224	27448.7	28871.2	28485	27812.4	25669	20149.7	13912.6	13948	23496.7	39288.8
467	347648	141276	57079.4	29684	20998.3	20018.8	24208.1	27767.1	29014.9	29092.4	27654	25530.2	20106.1	14817.7	15150.7	26205.8	42397.4
468	357852	147235	59073.8	31512.5	22535.4	20785.4	24785.3	27869.7	28866.4	28148.9	27954.1	25665.2	20577.6	14779	16464	28460.6	45492.8
469	370675	152930	62466.1	33884.2	24394.9	21884	25634	28135.2	28917.8	28630.8	28076.5	26048.2	21055.7	15583.9	18535	31842.8	50814.8
470	383190	157851	65882.4	36907.4	27455.4	23862.6	26417.2	28015.4	29430.3	28677	27959.7	26024.1	21131.1	15917.1	19857.1	35626.8	55130.2
471	393802	164090	70846.8	41037.4	30781.3	26043.7	27700.9	28751.9	28975.9	28178.6	28264.3	26238.1	21457.7	17098.9	21461	38612.6	59678.2
472	402174	171399	76551.3	46221.1	36000.6	29435.4	29067.6	29064.2	28944.9	28683.1	28073.3	25852.9	21680.5	17677.2	23254.7	42105	64292.6
473	411046	178320	83777.9	53236.3	41608.9	33055.1	30711.7	29821.6	29861.6	28964.9	28404.9	26108.1	21827.9	18821	25434.7	45682.5	68993.8
474	418807	185571	92307.5	61369.6	48343.3	38532.4	32899.4	30052.8	29881.8	29130.7	27611.8	26481.8	21677	19034.9	27253	49171.5	73960
475	426671	195069	100772	70210.9	55992.7	44057.6	35660.2	30942.2	29788.8	28345.4	28723.1	26406.2	22777.5	20625.9	28251	53446.5	81019.6
476	432705	203042	110052	79342.8	63945.7	48857.4	38355.2	32490.2	30600.7	29121.8	27832.7	26204.5	23009.1	21401.2	30692.3	57463.3	85150.2
477	435978	210217	119631	88040.4	71151.6	53996.6	40782.3	33593.5	30614.9	29113.7	28421.1	25974.7	23265.7	22139.8	33467.2	61871.2	92073.3
478	440499	213841	124904	93456.6	76030.9	58735.5	43996.7	34305.9	30894.8	28537.3	28118.7	26372	23410.5	22840.8	35441.7	65156.1	96061.2
479	445457	219260	129549	96765.2	81178.9	61316.5	45840.7	35880.1	31983.6	28842.8	28352.7	27317.3	24155.9	24501.1	37540.2	69523.8	102343
480	446983	220652	130005	99616	82156.6	63225.4	47657.7	36571.1	31565.8	29760.9	28990.3	27133.3	24255.8	24925.7	40521.2	73423.4	107672
481	447813	219909	128803	98019.8	81583.8	64460.6	48362.9	36356.7	31271.1	29708.4	29209.6	27769	24525	25976.1	40947.1	78385.2	111592
482	448061	219022	127803	95993.1	79448.6	62837.5	48452.2	37063.9	31651.9	29121.1	28605.9	27035.5	25384.6	26961.9	43236.5	80296.9	116586
483	450574	216795	124195	92071.7	77204.3	61322.4	49167.1	36892.1	32024.3	29396.7	28643	26969.9	24941.1	27353.8	44961.6	82973.7	122120
484	452406	215509	119491	88960.8	73458.5	59821.6	48927.5	36731	31832.6	29206.5	28679.1	27178.4	24962.8	28222.5	46545.6	87180.5	124120
485	448460	212448	116902	84766.4	71106.3	58509.6	47616.4	36577.4	31690.9	29407.7	28717.8	27611.7	25751.8	29041.4	47420.8	88849.1	130576
486	447433	211424	114888	81462.9	68925.7	57406.6	48005.5	36589.9	31728.6	29092.6	28367.5	26703	25638.6	30307	49466.4	92310.5	132890
487	444749	211108	113262	81592.9	67889.5	55265.8	45881.5	35998.5	31324.2	29164.7	28246.3	26793.5	26205.2	30556.5	50810.4	94833.6	137232
488	444615	208988	112514	79703.5	66283.3	54152.9	45275.7	35977	30821.5	28407.6	28303.2	27244	25799.3	30443.2	51641.8	95775.4	138749
489	440762	208546	110811	78710.3	64139.8	53560.2	44811.4	35530.7	31073.1	28377.5	27487.5	26847	26307.9	31131	52630.3	97886.8	141472
490	435911	207565	110972	77160.7	64068.6	53018.7	44341.5	34788.6	30940.6	28175.4	27336	26256.8	26402.1	31943.5	53749	99307.8	144187
491	434533	205964	108929	78555.2	63375.7	52040.4	43143.7	34389.4	30468.5	27705	27445.8	26558.7	26003.8	31793.7	54844.1	101394	144892
492	431497	203502	107383	77634.1	62754.3	51083.7	42926.7	34381	30353.8	27632.4	26913.6	25754.6	26345.1	32202.4	54637.7	102963	148674
493	425312	200017	106617	74814.5	60241.4	49117.3	41983.7	33556.7	29481.4	26714.2	27226.4	26076.7	26246.2	32362.9	55856.6	103566	148358
494	421069	196725	104685	72117.2	59294.4	48500.2	41418.7	33078.7	28766.2	27381.7	26330.5	25660.4	25945.5	32012.6	55185.5	103897	149602
495	415396	192174	101314	70158.1	56818.9	47120.4	40065.9	32591.2	29121.6	26827.1	26146.6	25495.8	25213.2	33204.8	56811.5	103675	151684
496	410775	190254	97767.5	67120.3	54577	45664.9	38928.6	32405.1	28639.5	25967.3	25795.7	25825.5	25441.1	32140.1	57346.1	104795	151841
497	405837	188406	95991.2	65381.2	52373.8	44594.9	38617.5	31535.2	28048.3	26273.1	24924.8	24846.1	25381.7	32542.6	56860.7	105103	153384
498	402643	186957	94109.7	62624.5	50649.9	43489.9	37949.8	31447.6	28113.8	25854.9	24396.6	25167.1	24982.9	32075.2	57264.9	106246	153430
499	400235	185719	92695.3	61551.7	49500.8	41557.5	37815.9	30645.7	27194.5	25093.7	24742.9	24539.2	24573.1	33116.2	57361.2	105863	154530
500	399340	183517	92127.8	60995.8	48596.1	40999.5	35893.5	29799.6	27119.8	24440	24269.6	24417.3	25022.9	32528.6	58437.2	106091	155300
501	397842	183778	91652.9	60845.5	48387.7	41414.2	37114.4	29923.8	26755.1	24012.9	24150	24306.2	24789.9	32197.5	58278.5	107500	156337
502	395761	181859	93111.8	62520.3	48885.8	41432.4	36251.4	29840.4	26537.1	23939	23486.8	23574.9	24647.9	32978.8	58354.8	106861	157621
503	395391	183665	94589.3	64577.4	50805.2	42284.3	36767	28855.3	25905.7	24571.7	23754.3	22933.1	25038.2	32487.2	57976.6	108161	158095
504	393575	184762	95860.7	65987.6	52135.3	43601.2	37282.2	28538.6	25869.8	23600.5	23360	23107.9	24496.6	32797.9	58132.4	108115	157597
505	394279	185449	99591.3	69084.4	56490.6	45649.1	36513	28278.5	25605.2	23759.2	23162.1	23579.7	24711.5	32665	58906.4	108107	157413
506	395307	187485	104353	73405.3	60221.7	47953.5	39629.3	28826.3	25746.5	22686.3	22670.6	22925.9	24080.8	33104.3	58744.7	107492	160159
507	394598	191603	107219	78551.8	63233.7	50469.9	39058.4	28825.3	25401	22724.1	22471	23119.5	24068.5	33012.6	59841.1	109753	158531
508	389818	192746	112187	83552	68942.2	52899.6	40888.5	28388	24786.2	22991.3	22131.7	22509.8	24579.3	32546.8	59629.4	108139	159956
509	388256	193695	118379	89391.4	73277.1	56494	42130.2	29512.7	25407.1	22455	21293.4	21581.8	24153.3	33626.4	59009.5	109115	161647
510	387593	198342	122236	95105.3	79637.4	61053.3	43751.2	28996.8	25284	21873.6	21797	21700.2	24199.6	32907.1	59118.3	109827	161899
511	382854	202426	127956	101550	84784.9	64580.4	45592.9	29846.3	24406.8	21859.4	21859.4	21656.6	23676.7	33371.2	59380.3	109934	158630
512	382260	201542	132485	106850	88006.4	66403.7	47123.4	29875.6	24712.6	21525.1	20802.7	21186.3	23365.8	33279.4	60477.6	108850	158218
513	376566	202578	135540	110890	93075.9	71143.6	48812.9	29849.5	24170.3	21952.9	20868.8	21361.6	22946.6	32637.8	59567.6	108036	158992
514	372410	202582	137772	113128	94862.6	73321.1	49280.1	29796.1	23962.5	20768.9	20583	20958.9	23355.2	33353.3	59067.6	108827	158268
515	368326	199530	139418	114928	97092.1	74318.6	50190	30700.1	23762.8	20919.8	20321.2	20633	23688	33085.9	59982.7	107267	158272
516	359511	199589	137102	114143	97396.3	75869.4	50655	32911.9	23569.5	21058.1	20183.3	20920	22887.2	32166.9	58771	106848	158088
517	358824	197578	136370	114424	96911.3	75179.7	52567.2	32479.4	23388	20256.4	19552.5	20694.7	22410.2	32926.1	58902.1	107292	155080
518	352720	193784	134508	112193	96626.6	74956.9	52098.9	32016.5	23210.2	19488.3	19004.5	19802.3	22582.1	31562.4	57904.7	106447	154277
519	343943	188214	129886	108832	93529.9	72946.3	50602.2	32133.8	23220.1	19579.4	19361.5	20036.6	22523.6	32467.1	58430.6	106217	153905
520	338975	181908	126194	104554	90764.8	70260.3	52061.7	31643.1	22879.4	19506.5	18336.2	19093.4	22298.6	31849.7	58368.8	104498	153655
521	329561	179144	121878	100551	86688.8	68333.9	50273.5	31195.1	22288.4	19069.7	18584.5	19476.9	22700	32122.2	57378.1	103666	152688
522	326520	174631	119515	96793.9	84257.9	66897.7	49275.8	31004	21892.1	19065.7	18088.6	18943.5	22132	32583	56795.7	102975	151570
523	320788	169105	113695	92971.2	80525.2	64219.1	48497	29529.4	21497.1	18264.9	18137.5	18822.6	21238	31545.2	57249.5	103941	149413
524	312410	164880	111310	90418.5	79006.7	62240.6	45797.3	29588.3	21948	18043.9	17858.2	18424.1	21903.8	30777.7	56917.2	103351	151408
525	307607	163142	107809	86857	75706.6	61890	46528.8	29542.9	21535.1	18450.4	17217.4	18748.6	21236.8	31341.2	56330.4	100731	149290
526	304354	160999	104902	83828.7	73108	59351.7	44721.2	28597.5	20952.7	18002.4	17751.3	18105.5	21392.1	31476.1	56513.5	100907	147027
527	299874	157534	101983	81546.6	70233.2	57248.8	44133.4	27608.2	20612.5	17455.6	17807.8	18471.7	20964.7	31849.1	55487.4	97976.9	145985
528	294315	154243	99092.3	80191.8	68865.1	56646.9	42518.1	26883.7	20328.8	16980.9	16953.6	17867.9	21202.2	30254.4	55277.7	97368.2	144317
529	286113	150206	97437.1	78277.7	67479.4	54188.7	40934.8	26100.2	19507.6	16419.7	16942	17757.5	20698.7	30150.2	54514	97340.9	144497
530	282830	148038	96089.8	75899.2	64465.9	51929.8	39975.1	24887.6	19457	16508.7	16430.2	18063.6	20665.8	30696.5	53600.1	96823.4	140485
531	277627	144381	92887.8	74305.6	62069.4	50953.5	39168.2	24556.2	18726.3	16336.7	15881.1	16903.9	20534.8	29837.5	52952.6	95747	139150
532	268720	140337	89795.1	71822.1	60959.5	49581.7	38634.9	24399.7	18755.3	16099.4	15485.8	16670.9	20104.4	29533.6	53113.6	93697	137986
533	265491	136292	87693.2	68636.9	59085.1	48098.7	37046.2	24242.8	19023.3	15828.4	15672.6	16706.2	20297.5	29330.2	51614.5	93394.1	138435
534	259179	133859	85222	67340.8	56439	46816.2	36370.9	23710	18085.6	15066.6	15408.9	16236.2	19925.5	29063.4	52088.8	91721.2	135323
535	255365	131773	83327.2	64653.1	54101.9	44858.2	35188.2	22702.1	17266	15632.8	14962.3	16241.1	19253.7	29062.5	51060.5	90430	132951
536	250677	128991	78763.5	61871.4	53727.2	43507	33875.8	22159	17379.6	15096.1	15492	16023	18924.5	28357.7	51091.3	90432	130758
537	243070	124357	77508.5	59913.5	51855.6	42445	34104.9	21351.5	16923.5	14660.9	14145.1	15210.7	19001.2	28270.7	49933.6	86972.6	129588
538	240324	122975	75964.1	58584.1	49933.3	40993.2	32754.3	21528.9	17105.4	14055.1	14143.4	15688.1	18964.1	27884.6	49585.1	85380	128212
539	234852	119756	74406	58630.2	48839.6	40200.5	32446.1	21330.9	16620.9	14233.8	14125	15281.5	18246.9	27246.8	48434.3	84809.5	126018
540	231269	119173	73447.1	56727.7	47269.7	39744.2	31705.7	19956.8	16296.1	14139.6	14269.1	14841.8	18627	27198.4	48425.2	83482.8	123770
541	227093	116755	72342.3	56266.2	47756.3	39241.3	31188.2	20333.6	16276.9	13485.4	14002.5	14906.3	17768	27799.2	48032.4	81796.2	123066
542	223004	115634	72273.1	55785.1	47009.6	38704.9	31047.9	19995.2	15410.1	13487	13846.3	15379.7	17540.7	27267.5	46493.4	80790.4	121175
543	218830	113664	71734.5	56661.2	47199	38568.2	31044.3	19291.8	15491.6	13792.9	13298.2	14160.2	17307.5	26055.6	46464.5	79620.6	119357
544	213546	112883	72345.5	56521.2	46938.2	39324.2	29530.4	19094	15284.5	12986.4	12703.6	14605.8	17320.3	26070.5	45390.7	78838.7	116148
545	210758	110754	72625.5	57175.1	49574.2	39128.8	29854.3	18605.9	15191.4	12839.1	12849.5	13569.7	17471.2	24989.2	43885.2	78117.7	115464
546	208803	109063	72792.5	58271.6	49271.8	39243	30185.7	19347.3	14771.6	12650.9	12849.4	13888.9	17195.2	24722.1	43541.8	76088.4	111320
547	204088	109331	74821.8	60294.5	50406	40944	30639.6	18697.6	15011.8	12484.3	12500.1	13268.9	16554.5	25779.6	43029.1	75506.3	112701
548	198931	108879	74554.8	60686.3	51541.4	41292.6	31070.3	18353.4	15328.1	12902.6	12329.4	13332.5	16915.1	24839.2	42868.9	73334.1	109760
549	194223	108645	75857.6	61980.7	53175.2	43032.4	30899.4	18584.6	14208.6	12197.1	11774.5	13411.5	16648	24180.3	42422.5	71663.5	108528
550	191212	109592	77549	63967.3	54348.5	43241.6	31282.7	19361.7	14794.9	12082.8	12384.8	13107.3	16924.6	24041.7	42583.8	71440.2	104896
551	188013	108478	78910.2	65795.6	56764.4	44324.1	31802.2	19356.5	14544.5	12135.8	12195.7	13576.7	16534.5	25005.7	41442.4	69672.3	104971
552	182903	107444	78397.1	67574.2	58061.7	44574.3	32835.9	19090.7	14704.6	12264.8	11859.1	13092.7	16903.1	24123.9	40182.7	70556.8	102647
553	182275	107595	80390.9	67969	59743.1	44877.8	31991.6	19055.7	14036.1	11703.2	11918.8	12631.9	15970.9	23997.8	40394.4	69196.3	101453
554	177817	106741	81269.7	69336.5	58807.8	45654	32923.7	19641.6	13945.3	11955.5	11793.9	12702.4	15879.4	24078.3	40576.3	68985.4	99155.7
555	174807	104657	81320.5	70880.1	60215	46442.4	32608	19476	13648.9	12143	10951.7	13244.4	15947.2	23049.8	39570.1	66143.2	98256.7
556	171891	104554	80623.9	69861.5	60579.9	47071.7	32831.6	18983	13933.7	11596.3	11766.5	12498.4	15437.2	23828	39009.9	66088.8	96980.1
557	167616	104178	80586.2	69864.3	59778.1	47761.8	33637.7	19748.5	13665.9	11563.9	11145.8	12474.5	15853.8	23213.6	39141.9	65614.5	96050.5
558	163587	100156	79232.4	69178	60499.7	47947.6	34430	19010.2	13685.3	11476.7	11378.4	12621.4	15836.1	23381.2	39332.9	65130.8	93998.9
559	159926	99093.2	79502.2	69149.3	60150.4	46430.2	33853.9	19281.7	14204.5	11333.3	11683.4	12383.7	16118.7	23145.1	38464.3	63500.2	95854.3
560	159868	97456.9	76718	66863.9	59153.8	46961.4	32760.5	18712.7	13688.5	11373.7	11727.1	12475.1	15408.4	23395.3	38662.3	63206.2	91767.1
561	153896	95953.3	75140.9	66408.2	57247.4	45839.5	33676.7	19457	13500.4	11075	11497	13708.5	16133.9	23838.2	38182.8	62817.6	90870.6
562	149557	91903.8	73293.8	65140.7	56009.8	46206.9	32534.4	18358	13630.5	11500.7	11152.8	12748.6	16666.1	23397.4	36721.9	61169.2	91039.9
563	147075	92559.1	70498.5	64402.1	55684.4	45071.8	32618.8	18567.5	14117.9	11478.3	12011.1	13034.2	16152	23858.7	38097.6	61399.4	88787.5
564	144432	88092.2	69748.1	61849.7	54384.9	44311.8	31954.1	19052.7	13414.5	11679.7	11007.7	13713.8	16175.6	23432.6	37769.5	60799	88208.3
565	140528	87099	68350.4	59506.1	52067.1	42699	32147.5	18760.9	14144.6	11956.7	11704	12788.7	16277.1	23771.6	37940.9	60091.6	86834
566	139620	85127.9	67154.8	58470.1	51721.7	42657.3	31096.5	18259.5	14250.2	11940.6	11847.2	13733.5	17282.1	24211.1	38255.9	60113.7	86534.8
567	133955	83401.5	64123.1	57024.1	49893.8	40330	30879.4	18687.4	13657.1	11707.9	12475	13543.9	17153.1	23529	37733.1	59979.4	83898.2
568	129993	80131.8	61970.5	54731.4	48267	39662.7	30404.2	18726.4	14611.6	11976.3	12744.6	13989.2	17665.9	24257.3	36906.7	59113	84049.8
569	129209	79269.7	60949.6	53556.1	47778.6	39564.3	30112.5	18114.9	14248.3	12388.7	13164.6	14241.9	18480.4	24745.3	36928.8	59827.4	85053.7
570	126269	78142.6	59197.7	52211.6	46429.7	38394.7	29848.1	18770	14399.6	12787.4	13545	14619.8	18342.7	25516.6	39488.9	57430.2	82402.9
571	123771	75168.6	57869.8	52014.2	44642.4	38028.7	29467.5	18213.8	14913.5	13632.6	14292.6	15769.6	20285.5	26297.9	38747.6	57673.7	82409.7
572	119986	73629.8	57212.7	49647.2	44060.5	37378.9	28276.5	19299.5	15460.7	13989.9	14682.4	16239.1	20631.9	27339.9	38625.5	58657.2	81215.1
573	118466	72262.9	56387.2	49424.5	43966.2	36397.7	29974.2	19756.5	16275.1	15023.7	15449.7	17426.7	21207.6	28137	40870.9	58597.1	80523.6
574	112935	70428.9	55711.7	48383.4	41578.9	35096.9	29071.7	19802	16497.2	14918.7	15738.2	18149.6	22321	28964.2	40302.7	58687.4	81136
575	110335	71423.7	54309.9	47905	41906.7	35508.5	30167.7	19967.2	17513.6	16117.4	17066.3	19194.5	23308.6	29469.6	42774.2	59562.7	79319.7
576	110543	68408.8	53513.2	46739.4	41258.7	35306	29490.1	20992	18583.5	17085.1	18624.6	20314.6	24789.5	31132.2	42326.1	59021.2	81251.7
577	107587	66968	52215.1	46427.3	40777.5	36060.2	30672.9	21922.1	19256.1	18572.3	19995.1	21963.5	25755.3	32468.7	42580.2	59384.4	79262
578	107546	66324.8	51176.2	46393.9	40949.3	36383.1	31189.5	22642.7	21171.8	20098.2	20844.1	23542	28463.8	34675.2	45390	59618.4	79165.9
579	105600	66291.4	51389.5	45810.1	41433.9	36339.9	31400.8	23844.3	22212	21747.7	23232.2	26954.2	30366.5	35784.1	47161	61415.5	77921.5
580	105071	66665	52017	47451.5	43162.9	37361.9	32413	26683	24737.5	24190.8	27030.9	28124.4	32271	39378.4	49645.5	62468.7	79118.9
581	103714	67087.3	51971.9	47683.9	42499.6	38555.8	34669.4	27957.8	26136.5	27692.5	27922	30603.7	35780.8	41918.8	51548.8	64563.3	81148.7
582	103042	66795.4	54037.3	48107.2	44805.4	40316.2	36818.9	29983.7	29730.3	28796.3	31019.1	33676.5	37564.7	44544.8	52379.2	65101.1	81269.6
583	102367	68466.4	55767.4	51870.7	46577.6	42564	39939.4	33008.6	32080.2	32416.5	35677.1	39032.8	42330	49092.6	56527.7	66821.5	82115.8
584	104117	70039	56590.6	52863.2	49069.3	45179.5	42913.5	36595.3	36580.6	36691.3	39496.1	42094.2	46131.7	51032.7	59845.7	68710.4	82328.4
585	105070	73812.1	60459.5	55146.7	51711.7	48351.2	47561.4	40147.4	42002.7	41317.2	44402	46868.4	50340.7	56920.1	64803.6	73208.6	84124.7
586	107824	74755.9	64706.2	60433.6	55348.6	51301.6	53054.3	45246.2	46043.6	45938.3	49195.4	51279	57033.5	60591.6	67211.1	76689.1	86874.2
587	108583	78308.7	67078.4	64253.7	59621.8	57290.7	56622.5	50130.3	53114.5	53661.2	55718.9	58892.9	63000.8	66470.9	72629	80525.9	87048.5
588	113208	80941.4	72035.6	69981.6	65107.2	62447.7	63390.4	57274.4	58263.1	58837.9	61213.8	65099.5	68433.5	72464.8	78159.3	82796.1	90268.7
589	114782	86432.6	78859.9	74876.3	72927	69686	71333.6	66646.1	66182	68115.8	70366.7	71395.5	76755.9	79285.3	82596	86355.3	93603.1
590	119926	92924.2	85734.7	82729.4	80559.3	76757.7	79669.4	74938.8	75446.2	76031.7	77038.7	80145.5	82268.8	87100.8	90043.7	91339.5	95367.5
591	124757	99819.6	93782.3	93143.9	88556.8	84458.5	91307.5	84671.3	86964.8	84300.8	87879	89258.3	90204.1	93530.1	94672.9	96399	98196
592	132292	108875	102740	102294	98777.3	94687.4	101984	95658.2	95522.9	96859.7	97750.8	98204.4	100273	100798	105461	99724.2	102087
593	141867	118935	112918	117151	111111	106099	114453	108991	110163	108726	109384	109151	112565	109922	110043	107842	105585
594	150479	132456	128305	129488	126480	120789	131678	123594	123789	121989	121592	119800	122937	122070	118373	116824	108765
595	167754	147853	145038	147059	145046	138115	146216	140692	141527	136429	135783	131953	136306	132297	128925	123009	112673
596	184519	169160	165399	167466	159778	158703	167920	157447	160778	151743	150388	148891	149602	144304	139245	129300	116562
597	207381	191960	191684	190891	183819	176647	189438	179595	177983	169901	168774	165317	162370	155557	149028	138215	123963
598	234372	217650	216453	217178	209488	198188	211216	202624	196949	188761	183524	181003	177512	168683	159745	143209	127642
599	266384	246943	248323	248842	235158	222103	238675	222853	221184	211552	206486	198719	194990	183511	172687	153383	133030
600	301668	283103	283679	280962	265244	248992	263326	249689	245458	231116	223471	218690	207486	195061	181845	165215	135816
601	342338	321873	323134	313788	295158	277840	294088	279431	270589	251750	242839	234589	223105	212116	197589	169587	141915
602	388956	362160	361773	352483	334704	307108	327884	306502	293354	278668	266601	251134	245272	226209	208122	181177	147964
603	434768	405444	401757	392660	365646	337076	356940	333514	321859	297696	287888	273044	262179	241010	223367	192239	154991
604	468819	450566	441193	430446	398707	367515	382878	367049	344854	320872	307405	291522	277551	257556	232156	203398	162169
605	517402	486571	481018	464205	434054	389512	415571	388496	372472	345425	327949	308968	292472	269389	242677	210657	166551
606	561269	539480	523519	502968	458912	418297	443676	417545	391423	364218	346687	329771	308266	283420	257702	218979	173380
607	587632	575638	561360	530994	487835	442977	463290	442458	418358	386924	366120	346355	326387	299530	267623	228632	178437
608	643437	603236	588740	562649	520270	461198	492349	466136	440102	403252	380307	354677	337083	310842	278687	234580	181253
609	682067	635966	619400	590521	540092	483378	510302	481717	458164	419041	393599	372248	353213	320926	288060	243811	183822
610	716602	656708	645362	610347	559667	502729	524287	498755	474606	432756	408424	389602	361805	334372	298263	250530	191950
611	733048	671041	664916	630141	576621	509462	537500	509248	485536	441524	424171	389842	372051	341932	305494	257827	194800
612	743908	696580	667083	639614	583564	527809	549764	523161	503136	453819	431411	402032	379269	348266	312684	261645	197422
613	747380	696537	681813	640601	590427	531071	563939	535218	500636	461457	432029	405910	387168	356463	316607	267380	200557
614	750323	698073	673599	652162	593474	532716	561511	541083	506395	465540	442055	417893	390371	357721	321812	268261	203900
615	745040	696197	677481	643472	586026	533832	558198	538613	512052	469777	456088	426655	394863	359341	324229	271646	205007
616	730540	683380	662078	636883	582498	530246	566154	541767	516282	467114	449073	419613	398435	365549	330594	276644	207509
617	714754	671426	657028	631746	581277	520153	556278	537801	512110	473993	449603	421468	398147	372236	333783	275166	204500
618	705816	656693	645668	618765	571852	519235	552341	535676	508603	466766	447871	422508	402328	368425	330593	279197	205476
619	684756	648981	630890	619467	558415	515283	544722	528846	504580	466170	447100	418972	399117	368580	326599	276163	205227
620	669292	625336	612909	591301	547268	499685	534983	515531	493270	460205	440296	417871	394204	360594	328585	279161	206997
621	653627	616201	600745	580840	536150	496968	525209	505304	491095	450733	437970	412523	396118	360105	329292	271729	206869
622	632257	596049	588967	564743	524563	479471	512714	502062	478990	444271	428460	407996	389008	360722	323261	277644	203226
623	611773	586149	563462	546239	511160	469663	501012	488280	471103	437611	418325	400966	381953	357939	321703	272814	202734
624	593998	557975	545363	528730	492776	451664	494395	470870	460888	432136	414941	394574	384546	348684	320312	268288	201905
625	568596	535457	529662	509463	480012	438263	476743	462105	450329	417319	406486	385727	375628	345386	313585	265145	198554
626	548633	519810	516855	499991	465766	436068	466050	455934	442060	417006	401087	386610	365137	344846	311118	263421	197370
627	528562	501430	499942	479470	452122	416254	459514	445930	436390	404998	392794	376534	361522	336466	309155	259835	196247
628	517540	492628	483735	471517	438893	398303	440684	434033	416077	394344	386072	369943	356214	340560	305220	259111	192342
629	492721	471578	462280	451993	420020	393907	431049	421862	412132	386439	379157	357198	349718	329095	299248	254292	186821
630	484030	463580	451423	441825	414499	386647	416996	409945	400410	377124	365067	357389	342572	322097	294909	248652	188456
631	465437	447680	440246	427860	397373	370158	407773	395184	391492	366925	359376	345119	336591	317980	287697	249522	185085
632	454009	433904	422773	413463	387315	354078	397903	382899	379244	361632	350191	343063	334153	314462	287203	241931	179370
633	433383	414066	409810	401979	373678	352345	382702	377647	372264	346688	345522	330501	324896	308697	284639	237953	181103
634	427376	400964	396848	390367	372812	343797	371644	373715	358989	343983	339946	327703	319722	301224	273232	237338	174063
635	415396	391056	384958	379936	355892	335914	363835	359366	351800	334716	329695	316474	313984	293548	276410	229817	174257
636	399116	379861	374480	367019	344924	322856	347655	349734	347302	324840	320750	313004	302826	284590	268242	228753	169058
637	379292	369541	360681	353439	334334	315613	344072	333237	334197	315009	314667	303187	298743	287113	260080	223420	167572
638	371465	356446	349650	346647	327975	303876	329898	326106	324099	310423	302617	295059	290644	278574	254739	218668	164022
639	359044	348443	341403	340788	321736	294513	325940	324055	319068	303843	298549	289065	285294	273798	251059	211292	161385
640	350185	330482	334527	331849	312230	290059	318191	319079	310313	292399	295683	285817	280856	269905	247142	210850	156657
641	343352	329680	329752	326533	302222	286044	312135	312462	306908	288935	288935	284420	277712	257817	243532	204824	157669
642	331813	325424	321352	314373	297250	278746	302890	301739	296487	284933	289134	273407	268342	261378	235578	204757	154769
643	330590	314280	313466	306953	287605	271891	302287	299801	296051	278970	279770	274522	262413	253750	237963	203192	152372
644	321006	312900	306851	304472	289612	271947	295147	291007	288466	276279	281300	267674	263841	251712	236059	202448	149439
645	318029	304518	300929	300187	280402	262530	293068	289879	286720	274277	270421	266075	257947	250606	234173	197865	150820
646	314632	301680	300420	295017	282306	264237	287874	292151	284752	270030	271320	266098	259690	247023	233096	198714	148829
647	310094	299876	291707	292178	280972	259822	283599	283432	282217	271391	269114	262054	259153	245534	229196	197356	151471
648	304106	302678	300251	290882	274416	258872	288378	280852	279331	275200	270039	255954	254787	244572	225818	197280	145978
649	304579	291886	292819	289680	275527	259790	288142	284181	282332	263363	267588	259727	253544	246102	225549	192085	143753
650	301213	289869	294661	293278	276734	261367	282123	284778	278572	270575	262153	259058	254077	243362	226503	191465	144188
651	304102	296679	298702	294688	280367	258290	286962	285433	278010	262686	265091	259038	253240	241755	223851	192041	141195
652	302903	301143	296767	292973	278797	260519	291794	285933	281816	264992	267430	257677	254933	245422	222543	191139	143362
653	310184	300203	302641	298517	286359	263516	296603	288568	283986	268392	267132	259163	254352	243029	221642	190241	139596
654	310719	304170	306425	301998	290242	264377	296278	297637	288021	272833	267560	263697	257943	244447	225197	192135	139227
655	313193	311480	317040	302157	295236	270628	302409	299906	289340	272476	272761	259340	252789	243802	219529	193308	141991
656	320832	320287	319162	316419	298955	279395	295019	298818	288561	276924	268217	262203	254757	240394	223407	190046	141725
657	335834	324205	325190	316015	306045	278900	304818	304352	291237	279332	274442	266856	258563	247780	221033	189326	142517
658	344576	336902	334099	324305	306628	281733	309274	308275	302143	282469	275811	267577	257293	246238	223725	194485	137634
659	352541	340908	338208	336645	308975	287947	315759	314996	299935	283560	276367	267789	258589	248661	222802	192539	138530
660	360756	348227	349613	340379	316599	292244	320668	318219	304665	278186	276259	262903	261265	240924	226649	188397	137347
661	373354	351342	356154	350006	326969	303053	325523	317746	307079	284846	279448	270684	258515	248159	224664	190556	140200
662	377503	363445	361976	351656	330829	300463	328616	324879	306023	292169	283932	282109	262045	246760	226621	186437	141901
663	386163	372372	373430	363473	335701	309951	331790	327370	317319	295857	288168	276983	265194	252876	226162	188491	137103
664	391663	379036	372377	361420	341539	310778	339159	329104	313714	292336	286464	275469	269443	245245	222294	193375	137571
665	402912	386738	378554	364815	343224	308790	341333	331960	319313	298560	286634	279268	266075	247971	229693	189452	142508
666	408010	389773	384797	369058	345509	317361	347214	334805	322534	302414	293078	279480	267705	250380	225681	192280	141752
667	411674	392483	390528	371095	345554	320881	346220	335737	320135	302476	294655	277722	265848	251133	225713	187835	142761
668	409368	395965	383403	373647	353071	322494	344443	334237	319932	303722	291938	275440	267611	252302	229000	193115	139626
669	420198	393390	388600	376498	350835	327631	341983	337233	323882	301469	282660	274619	262080	251019	232897	192654	136643
670	410123	395540	390100	372279	350542	318836	343600	342605	322582	299872	294898	276675	264208	249286	223570	195230	132728
671	415576	397227	397421	375756	349375	320775	344788	340050	323532	297150	295858	276562	265730	250095	228171	189170	133586
672	412733	389753	393477	373915	342414	314309	344802	338120	316214	296346	290453	280727	265392	245743	224034	185479	134481
673	413807	392444	389525	359653	345129	312895	335772	335795	318820	295853	291732	273020	259698	243682	226685	186387	133792
674	406985	390022	378721	366470	338524	310419	331594	333632	316534	295880	289063	271738	259283	247552	220081	188149	131034
675	404272	388758	375754	360885	336325	312388	333609	323919	310247	289048	277494	270197	257791	243452	217166	185057	127469
676	393356	376177	371865	360709	332234	300618	324781	325484	308469	286345	283955	269424	255855	238559	215474	186647	133376
677	387606	369858	362009	346074	328325	296478	321383	330734	301964	285528	272813	265275	257450	234095	210669	178822	127127
678	384903	362157	356598	345092	318001	297829	316205	318778	296494	277122	273942	261780	244205	235782	212187	175338	125113
679	374882	360979	347768	337964	315592	290132	313344	310060	297120	272500	267759	255585	245114	227211	208888	180119	127669
680	359700	351337	344582	329639	309147	279839	302969	306560	287649	271928	264043	252491	243299	227854	207387	175593	125417
681	357571	340530	336379	326821	301324	276622	298710	301580	286718	266500	263707	249177	237031	224782	206691	177581	123564
682	347432	332691	327072	312383	294715	272159	298845	291187	278484	259117	251250	248532	236457	218972	201748	171821	121796
683	338030	315832	321855	308424	286067	265974	288118	286440	274261	250571	250172	239939	236288	216169	197382	168229	119650
684	326186	306034	314290	298103	282025	254431	281210	282405	269178	249841	246690	241014	229417	216244	195603	163310	116216
685	315893	301172	301670	295499	268686	252775	274303	279312	262239	240821	236256	230583	223306	211379	193531	163010	120120
686	305325	296581	295284	281068	266542	244965	267304	267558	254922	237688	238196	230524	218508	211006	193039	158346	121566
687	292171	287803	282687	277255	253659	237824	259235	268288	248055	241474	226644	218539	216700	199571	186580	155167	111310
688	294004	279571	271082	268476	249624	236714	252990	256005	237211	227756	223862	217187	206561	194412	179540	158404	115283
689	278922	269562	265956	256417	242436	222077	242079	248279	236296	221928	220050	210362	206516	198915	179539	149939	108028
690	273303	255492	251668	249332	238044	219292	232491	236800	229487	218109	213254	210553	199417	190284	174475	147681	107871
691	263403	249318	249349	243653	232014	213750	231983	237122	223315	210871	209045	201522	190812	188428	173260	146421	108531
692	248442	244527	239003	238340	220030	201973	220441	228775	216937	212612	207561	199700	191240	183537	167248	142341	108500
693	245634	232312	233567	226680	215545	196430	218506	223687	214033	200421	194113	195400	192536	178666	164668	136960	101787
694	235158	223123	227681	220139	204398	191675	212892	217909	206300	198299	191675	188395	185083	171901	159275	139173	96903.1
695	228626	222914	215097	214930	198294	188239	204340	209552	202169	193450	193884	189609	182293	169632	158174	128844	100483
696	219340	215592	209356	210412	199065	181449	201485	197839	193034	186832	182198	181312	175451	168977	153712	131154	95000.7
697	214095	203255	205652	198356	186543	178135	193318	198356	194499	177787	180601	176919	167816	163785	150409	126782	92628.6
698	207349	199806	196902	191944	186313	175618	188650	188827	184011	174768	175370	170377	169385	158902	147287	122957	86764.2
699	196908	195428	191315	190557	178361	169665	186876	189294	179732	173562	174211	168005	164000	154437	144659	122648	91255.2
700	195195	188837	186889	191042	175533	160317	179869	178289	173144	166050	161309	161603	157156	156605	141021	123931	87178.2
701	193735	178477	175141	177615	169368	154335	175703	176265	171879	162508	163145	155872	153548	149237	134767	115948	83934.2
702	185642	177654	174979	174405	166914	156938	166341	170660	160837	158964	154798	155944	153498	143255	136833	122309	84164
703	181652	176977	170939	167900	160265	148033	166186	167588	161979	156447	152512	149591	145851	141410	133035	111492	81651.6
704	169596	167731	168723	161817	155467	142885	158404	164278	156578	147211	145743	147727	143758	138678	128279	109386	79578.9
705	171764	161173	164770	156402	151713	142577	158181	158383	154422	148884	147064	147186	137565	137807	125761	111935	77736.4
706	167271	157002	155641	156589	146568	135804	152630	154156	143021	145454	141867	138114	140258	133660	122772	108421	76047.1
707	163934	152621	155775	152327	144336	136430	149299	150392	142191	143495	139290	138617	130121	124107	119818	104677	77004.6
708	157339	151166	148594	149622	136847	128787	145421	145207	140705	135389	135561	135818	130244	125786	116440	100449	74125.3
709	151858	146484	148931	143819	135257	127611	142814	142115	140062	134951	130931	133902	131718	123505	112452	100831	73001.8
710	153002	137471	146104	142677	133198	131062	144235	141209	137604	130261	131863	129816	128926	121049	114907	102580	71917.3
711	149677	142261	138621	142489	129841	125974	136574	137894	135073	127703	125519	129523	124564	120014	111780	95083.3	69606.5
712	145360	139410	137923	137504	125372	119607	132716	130485	126348	128626	124395	124117	116958	118817	101432	87439.4	68240.8
713	138632	133505	132033	136828	126620	112377	130371	133220	131036	121873	120354	119167	121351	107772	105351	89731.1	67274.6
714	138764	128925	137649	128828	123642	117777	131445	129846	130185	123012	124126	112543	114287	110749	106581	88211.6	64462.3
715	135221	128890	128693	129929	122065	114547	125033	123895	123499	118751	117713	115042	113162	103567	101787	86899.6	67264.4
716	128752	125269	125522	123906	123604	111188	122948	123654	116790	117900	117951	112702	115377	105838	101699	84084.8	63240.3
717	132209	122942	128862	123817	117433	111821	120110	123662	120419	114292	116249	116249	103996	106158	98435.6	85410.4	64971.6
718	123311	125096	124308	124938	114439	109452	123101	119269	118744	115122	108980	107300	107982	102838	97798.3	87299.3	62889.1
719	125849	123976	122103	123120	116271	106104	117716	116699	116699	105997	114345	109368	106854	96794.3	95242.5	85557.8	62549.7
720	123867	122668	121196	117161	110674	103150	119288	122831	109256	104731	110074	108057	104022	93609.2	95626.4	83141.5	59425.8
721	124346	118173	118451	121398	116783	109053	115114	115726	112389	108274	110443	101545	103047	100544	92869.9	78800.4	56556.1
722	124065	118168	120719	113972	107338	103652	112044	119642	111931	108528	105693	104446	99626.1	100817	93105.4	76548.3	56022
723	122639	119056	117669	115993	109057	98770.1	111543	110907	109924	103740	99868.2	102469	100966	97209.7	90332.2	78831.2	56522.6
724	119479	113767	109115	109999	106878	106171	110058	115769	108527	101460	102756	99399.2	99458.1	93628.4	87327.6	75373.8	56707
725	124273	115876	118935	115217	106580	106640	104421	110479	106700	102142	105740	104061	96443.8	95124.3	86727.4	75991.5	55359.2
726	125063	111724	117109	108849	104994	96856.2	103403	111418	103281	97590.5	100221	96672.7	97896.4	87984.4	91227.2	73177.6	56535.2
727	115739	117548	110872	111247	104196	96771.6	104695	103510	106692	100765	100640	97083.5	94837.4	90220.3	83481.9	72438.3	49976.8
728	118234	111683	113591	107931	101634	95274	102779	107231	99344.4	98517.6	95846.4	94065.6	92666.4	84334.6	79628.2	65763.2	51516.6
729	116591	113221	111730	107517	99286.7	93194.7	105314	101620	96240.7	92935.5	94102	93453.9	92093	89565.4	82955	67984.2	51198.8
730	111568	115265	108993	106682	101929	94535.4	104966	101731	98628.4	96119.8	91366.6	89452.1	87009.5	85557.2	80341.9	64035.8	51030.6
731	118381	113533	110031	104106	97169.7	97506.4	100739	99122.5	98987.8	93533.4	92254	89762.4	89493.1	90099.1	76698.7	68887.5	49089.9
732	119813	107386	107454	107454	98803.2	90014.6	100108	100314	94271.6	89534	92005.7	89259.3	84727.7	82324.5	78342.2	65365.3	47994
733	118202	108684	101966	105185	98956.4	89508.7	92518	100916	97696.7	90278.5	86079.5	91258.3	86219.5	80340.9	74742.2	63684.8	51717.7
734	116727	105318	108955	102680	96833.1	90201.7	100470	105105	91556.5	86351.2	88561.7	86279.9	84354.6	79719.7	74942.3	60609.8	46633.9
735	111193	112283	105601	96958.4	100953	89913.5	96813.1	94852.2	93472.3	89913.5	89187.2	85773.7	87734.6	82069.7	74879.5	61879.1	45247.3
736	105421	104976	103715	104160	96444.7	85093.9	92809.5	97705.9	97112.4	87764.7	82868.3	88358.2	79455.6	80939.4	70478.8	61724.6	47554.7
737	115895	105745	107790	104078	92034.4	88777.2	91882.9	96124.8	96806.6	90292.2	88398.5	83399.1	78702.7	77945.2	76430.2	63325.7	47570
738	110783	107536	106995	101661	91610.8	87977.3	100579	91842.8	86353.8	86972.3	86740.4	84266.5	81715.3	78081.8	71897.1	62697.4	43061
739	109628	103003	103713	94327.3	97324.3	84232	94721.6	93538.6	89831.7	82339.2	81313.9	78001.4	79499.9	77685.9	64199.3	60019.3	44639.8
740	103834	103432	100536	100215	92574	84611.5	94665.1	92654.4	86059.2	88954.7	77292.4	79705.3	76890.3	75683.9	70536.4	60402.3	41662.3
741	107207	101137	96953.9	96461.8	97118	81615.2	95067.3	86946.8	88095.2	82845.6	79072.4	79154.4	77021.8	73248.6	70377.7	57991.9	38305.8
742	111384	98171.6	99676.8	92903.4	91398.2	78353.3	87217.2	90311.2	88220.6	80276.6	82283.5	74088.6	76430	76262.8	68151.5	56946.2	44821.1
743	108312	105158	101750	103710	90330.6	84961.9	94165.4	91949.8	85388	83939.3	81468	80701.1	82320.2	71753.2	74224.5	55902.7	42267.9
744	102874	103569	98359.9	96884.1	88636.8	79260.9	92109.4	88202.7	81518.1	81344.5	82473	79174.1	75441.1	72836.7	65370.7	57904.8	39326.6
745	101229	94775.4	97339.3	92123.1	81867.5	79745.7	85934.4	91239	83458.9	75767.2	77093.4	71877.2	71435.2	66042.2	62947.8	52957.5	35629.2
746	104021	92753.7	94646.6	90319.9	87705.9	79413	86263.6	79142.6	77610.2	78511.6	74004.7	73283.5	72562.4	60483.7	62647.1	58140.1	39120.6
747	95819.8	92420.7	91134.5	88194.7	83784.9	75424.8	84060.5	84795.5	76802.9	75516.7	77813.4	69453.3	68167.1	62746.8	58704.6	50252.6	38768.9
748	96126.4	91259.3	91727.3	85456.1	80963.3	73194.6	84707.3	77125.8	78061.8	75347.4	71041.8	68889	72071.4	63179.5	60652.3	47922.8	35567.7
749	95519.7	85700.8	83412.9	85891.5	79313.8	75405.3	82936.3	77025.9	75691.3	71782.8	71592.1	69685.5	68541.6	64633.1	59485.3	51859	38226.9
750	91526.5	82694.1	80850	84344.1	80655.9	72017.7	71532.4	74250	74735.3	71338.2	68911.8	70755.9	60467.7	62602.9	60467.7	49402.9	38047.1
751	92140.4	90657.5	83835.9	83539.3	73356.4	70390.5	81759.8	80771.2	68116.7	66238.3	70390.5	63667.8	65941.7	58724.7	55165.6	46564.5	37073.7
752	95130.7	83251.9	85466.6	77916.6	73386.5	70366.5	69762.5	80332.6	74997.2	68453.8	67749.2	59494.4	60098.4	58991.1	54863.7	50333.7	36240.3
753	89970.1	81874.9	78800.7	79210.6	66401.7	70398	74394.4	71422.8	69680.7	68553.6	69988.2	61585.5	61892.9	57691.6	57589.1	46112.3	34635.4
754	86757.6	76225.7	76851.4	78415.5	72993.2	66423.8	67153.7	75287.2	68092.2	63608.3	64546.8	61731.4	58811.6	58394.5	48592.6	48071.2	34828.2
755	77120.3	77650.7	79454.1	74150.1	67891.4	60359.7	66618.4	66088	60890.1	67254.9	60253.6	59617.1	58556.3	56859	53676.6	45402.3	36279.4
756	83215.6	76092.1	74257.3	72422.4	73933.5	60873.7	65083	64327.5	69184.5	60549.9	59686.4	57419.9	53858.1	56880.2	48353.6	45871.1	31300.3
757	79373.8	77068.3	68724.7	73884.6	66309.5	61369.2	66309.5	73445.4	67187.7	59942	61479	65321.4	52806.1	60161.6	49512.5	46219	33154.7
758	79707.9	71000.3	70553.8	69325.8	67093.1	58943.7	63409.1	62069.5	63074.2	62404.4	55706.2	62850.9	55259.7	50236.1	50236.1	42421.6	31258
759	72178.1	73880.4	68319.5	69227.4	62985.6	57765.2	66844.2	69454.4	61283.3	57424.7	55381.9	57765.2	59581	54247.1	47210.8	41536.4	31776.5
760	78892.1	75201.3	64359.4	68396.3	65397.4	63667.3	66089.5	68050.2	56747	59630.5	58246.4	56285.6	57439	51441.4	49134.6	42098.9	33679.1
761	66704.5	64125.4	69518	61077.4	60491.2	53574.6	59553.4	60139.5	56153.7	57443.2	53340.1	52050.6	52402.3	51816.1	47478.6	40093	26963.1
762	72188.4	63373.3	63730.7	63849.8	58489.3	53843.5	57178.9	60395.2	58131.9	56583.3	50031.5	50984.5	47291.7	45147.5	47410.8	35855.9	28708.6
763	69704.3	58692	67647.1	62927.5	54093.4	48647.8	55545.6	57723.9	57118.8	53246.3	50342	52399.2	47921.7	48163.7	44170.3	40660.8	31342.7
764	66738	61698.9	59855.3	55307.7	58380.4	53955.8	54447.4	56659.7	55922.3	50268.6	56413.9	51374.7	48916.6	51743.5	43631.7	34045	29251.6
765	64021.2	62898.1	66142.8	55535	51541.5	51416.7	55535	52040.7	49544.7	48546.3	51915.9	45426.4	49295.1	44677.6	41807.2	44303.2	25957.9
766	60063.2	55364.8	52952.2	59174.4	53841	47491.9	50285.5	60571.2	51682.3	49523.6	53206.1	49142.6	52571.2	48126.8	40888.7	37841.1	29714.2
767	69880.7	55930.4	59417.9	59547.1	54509.5	53217.8	56834.5	53992.8	53476.1	51280.3	54251.2	51538.6	53605.3	51667.8	47276	42238.4	26221.4
768	57402.2	58321.7	59109.9	60686.1	52279.4	40194.7	56482.8	49915	49389.6	46499.8	48995.5	47287.9	45054.9	49915	38618.4	37961.7	25088.9
769	64767.4	52615.2	54618.3	50478.5	48742.5	46872.9	52481.6	47140	50745.6	45270.4	49009.6	47540.6	43935	41664.8	40863.6	39928.8	25639.9
770	59855.6	55240.9	45875.7	49676.1	46554.3	46011.4	45197.1	46418.6	46690.1	47775.9	42754	41396.7	41803.9	37189.2	42346.8	31760.1	27145.4
771	54006.9	51389.2	52078	52629.1	45051.6	43536.1	46980.5	47393.8	49184.8	42020.6	44913.9	42847.3	43398.4	44087.2	42571.7	33754.3	24936.8
772	51173.5	51453.1	48377.1	47258.6	41945.5	38729.7	45440.9	42644.6	44741.8	45161.3	39288.9	40826.9	38170.4	34255.5	38589.8	31459.1	23349.7
773	52205.9	46389.5	49936.1	48801.2	44545.3	42133.6	43694.1	43552.2	42842.9	45822.1	39012.6	40998.7	37877.7	37168.4	34898.5	32628.7	27947.2
774	45187.6	47634.1	43316.8	47634.1	43029	37416.5	39431.2	43029	43172.9	35113.9	38711.7	39719.1	40294.7	43748.5	35977.4	29213.7	23889
775	51668.2	48457.2	48019.3	39116	40137.7	39845.8	42910.9	46413.8	42181.1	41743.2	41451.3	43786.6	35175.2	37656.5	37510.5	31818.3	22039.2
776	46472.5	49284.5	43512.5	43216.5	42476.5	36408.4	41292.4	40552.4	39072.4	42624.5	39960.4	35372.4	41440.4	36260.4	36260.4	29896.3	25752.3
777	45614.6	43513.9	46965	41863.4	41563.3	39612.6	39762.7	42763.7	40813	37361.9	33460.7	36311.6	31059.9	32110.3	31960.2	27908.9	21606.9
778	42890.6	41369.6	42130.1	39696.6	37111	32396.1	37263.1	35285.9	36350.5	38175.7	38327.7	35438	33764.9	32091.9	32091.9	28745.8	24791.4
779	43621.8	39614.1	40076.5	36993.7	34527.5	36068.9	37456.2	39614.1	41155.5	36068.9	32369.5	36531.3	29749.1	25741.5	34065.1	28053.6	22504.5
780	48105.6	40452.4	35923	35298.2	36547.7	32174.5	37172.5	36235.4	35454.4	33424	37797.2	35610.6	33736.4	31393.6	34673.5	29675.5	22803.3
781	41649.2	42441	41332.5	36740	32780.9	31514	30722.2	33572.7	38640.3	34998	29772	32305.8	35473.1	30405.5	26921.5	25179.5	19636.9
782	41418.5	42863.4	35639.2	34515.4	35318.1	32749.5	37726.2	37244.6	32107.4	37726.2	33070.6	33712.8	31786.3	30180.9	29217.7	25204.3	20709.3
783	42630.5	38074.6	38237.3	37749.2	32867.8	28800	38725.4	32542.4	33356	30427.1	33030.5	30101.7	31891.5	29288.2	33193.2	26522.1	20501.7
784	39078.2	36440	38913.3	32977.4	35450.7	31163.6	32812.5	33966.7	38583.6	29185	33636.9	31823.2	28360.6	28360.6	28690.3	23249.1	21765.1
785	39593.7	37589	38925.5	33746.5	30739.4	27064	34581.8	34581.8	30238.2	28066.4	32744.2	32410	30572.4	25059.3	26729.9	28233.5	20047.4
786	40278.7	36047.8	37232.4	32493.8	33847.7	31647.6	30462.9	31647.6	33340	27585.9	34693.9	31816.8	31816.8	27755.1	23354.9	24878	20985.6
787	39939.6	35654.3	32054.6	31368.9	33083	32397.4	35482.8	30854.7	28797.7	32568.8	27769.2	26569.3	30169	28797.7	26226.5	22626.7	19027
788	37842.9	37842.9	29336.9	28989.7	30552	28295.3	25517.9	34023.9	29684.1	28295.3	30031.3	28295.3	30031.3	22914	22914	27427.4	21525.3
789	37262.7	32165.4	28650.1	28825.9	30407.8	26716.6	31813.9	29704.7	29704.7	30583.5	25837.8	26189.3	21970.9	27068.2	24607.4	26716.6	19510.2
790	44841.8	36656.4	32029.9	30606.3	26513.6	26691.6	28648.9	30250.4	26691.6	30072.5	24556.2	27047.5	27047.5	26335.7	27047.5	19573.8	16192.9
791	39118	35152.1	30465.2	29563.9	31366.5	28842.8	28662.5	28662.5	27220.4	28302	26138.8	31186.3	26499.3	26499.3	23795.3	23795.3	22353.2
792	37796.3	32501.2	28666.8	32136	27753.8	28484.2	22458.7	26293.1	24284.6	28666.8	25927.9	29579.7	21545.7	25745.3	25197.6	20632.8	19902.4
793	33099.7	35688.5	36058.3	29216.5	30326	24408.7	29401.4	28291.9	26997.5	20340.6	26812.6	28476.8	22374.7	27182.4	24963.5	21819.9	19046.2
794	38196.6	33702.9	34077.4	28085.7	27336.8	25089.9	24902.7	28460.2	29770.9	21906.9	27336.8	26400.6	28085.7	25464.4	24528.2	22468.6	16289.7
795	35068.9	28623.8	25211.7	28434.3	19524.9	25780.4	26159.5	28623.8	23316.1	26728.2	26728.2	26917.8	24832.6	23126.5	24832.6	21420.5	19524.9
796	34279.1	33321.6	25853	23937.9	23937.9	25469.9	29491.5	33321.6	27385	25469.9	24703.9	25086.9	20107.9	20107.9	25853	19916.3	17235.3
797	32111.9	28629.8	29210.2	26308.5	27856.1	24180.6	28823.3	25341.3	29984	20311.7	23987.2	21472.4	25147.8	22633.1	22826.5	19537.9	17410
798	35560.3	28721.8	27940.3	29894.1	27158.7	27158.7	29308	25791	25400.2	24814.1	25595.6	26572.6	24032.5	25986.4	19929.4	21883.3	19538.6
799	29007.2	30980.5	23876.7	28020.6	23087.4	22692.7	25652.6	24863.3	25060.7	24863.3	23087.4	22692.7	25850	24271.3	20719.4	25455.3	16378.2
800	32480.9	26901.4	27499.2	29691.2	20724	22318.2	25905	24111.6	22517.5	25307.2	24908.7	22916	24310.9	22517.5	27299.9	17336.5	14148.1
	0	0	0	0	0	0	0	0	0	0	0	0	0	0	0	0	0
	0	0	0	0	0	0	0	0	0	0	0	0	0	0	0	0	0
	0	0	0	0	0	0	0	0	0	0	0	0	0	0	0	0	0
	0	0	0	0	0	0	0	0	0	0	0	0	0	0	0	0	0
	0	0	0	0	0	0	0	0	0	0	0	0	0	0	0	0	0
	0	0	0	0	0	0	0	0	0	0	0	0	0	0	0	0	0
	0	0	0	0	0	0	0	0	0	0	0	0	0	0	0	0	0
	0	0	0	0	0	0	0	0	0	0	0	0	0	0	0	0	0
	0	0	0	0	0	0	0	0	0	0	0	0	0	0	0	0	0
	0	0	0	0	0	0	0	0	0	0	0	0	0	0	0	0	0
	0	0	0	0	0	0	0	0	0	0	0	0	0	0	0	0	0
	0	0	0	0	0	0	0	0	0	0	0	0	0	0	0	0	0
	0	0	0	0	0	0	0	0	0	0	0	0	0	0	0	0	0
	0	0	0	0	0	0	0	0	0	0	0	0	0	0	0	0	0
	0	0	0	0	0	0	0	0	0	0	0	0	0	0	0	0	0
	0	0	0	0	0	0	0	0	0	0	0	0	0	0	0	0	0
	0	0	0	0	0	0	0	0	0	0	0	0	0	0	0	0	0
	0	0	0	0	0	0	0	0	0	0	0	0	0	0	0	0	0
	0	0	0	0	0	0	0	0	0	0	0	0	0	0	0	0	0
	0	0	0	0	0	0	0	0	0	0	0	0	0	0	0	0	0
	0	0	0	0	0	0	0	0	0	0	0	0	0	0	0	0	0
	0	0	0	0	0	0	0	0	0	0	0	0	0	0	0	0	0
	0	0	0	0	0	0	0	0	0	0	0	0	0	0	0	0	0
	0	0	0	0	0	0	0	0	0	0	0	0	0	0	0	0	0
	0	0	0	0	0	0	0	0	0	0	0	0	0	0	0	0	0
	0	0	0	0	0	0	0	0	0	0	0	0	0	0	0	0	0
	0	0	0	0	0	0	0	0	0	0	0	0	0	0	0	0	0
	0	0	0	0	0	0	0	0	0	0	0	0	0	0	0	0	0
	0	0	0	0	0	0	0	0	0	0	0	0	0	0	0	0	0
	0	0	0	0	0	0	0	0	0	0	0	0	0	0	0	0	0
	0	0	0	0	0	0	0	0	0	0	0	0	0	0	0	0	0
	0	0	0	0	0	0	0	0	0	0	0	0	0	0	0	0	0
	0	0	0	0	0	0	0	0	0	0	0	0	0	0	0	0	0
	0	0	0	0	0	0	0	0	0	0	0	0	0	0	0	0	0
	0	0	0	0	0	0	0	0	0	0	0	0	0	0	0	0	0
	0	0	0	0	0	0	0	0	0	0	0	0	0	0	0	0	0
	0	0	0	0	0	0	0	0	0	0	0	0	0	0	0	0	0
	0	0	0	0	0	0	0	0	0	0	0	0	0	0	0	0	0
	0	0	0	0	0	0	0	0	0	0	0	0	0	0	0	0	0
	0	0	0	0	0	0	0	0	0	0	0	0	0	0	0	0	0
	0	0	0	0	0	0	0	0	0	0	0	0	0	0	0	0	0
	0	0	0	0	0	0	0	0	0	0	0	0	0	0	0	0	0
	0	0	0	0	0	0	0	0	0	0	0	0	0	0	0	0	0
	0	0	0	0	0	0	0	0	0	0	0	0	0	0	0	0	0
	0	0	0	0	0	0	0	0	0	0	0	0	0	0	0	0	0
	0	0	0	0	0	0	0	0	0	0	0	0	0	0	0	0	0
	0	0	0	0	0	0	0	0	0	0	0	0	0	0	0	0	0
	0	0	0	0	0	0	0	0	0	0	0	0	0	0	0	0	0
	0	0	0	0	0	0	0	0	0	0	0	0	0	0	0	0	0
	0	0	0	0	0	0	0	0	0	0	0	0	0	0	0	0	0
	0	0	0	0	0	0	0	0	0	0	0	0	0	0	0	0	0
	0	0	0	0	0	0	0	0	0	0	0	0	0	0	0	0	0
	0	0	0	0	0	0	0	0	0	0	0	0	0	0	0	0	0
	0	0	0	0	0	0	0	0	0	0	0	0	0	0	0	0	0
	0	0	0	0	0	0	0	0	0	0	0	0	0	0	0	0	0
	0	0	0	0	0	0	0	0	0	0	0	0	0	0	0	0	0
	0	0	0	0	0	0	0	0	0	0	0	0	0	0	0	0	0
	0	0	0	0	0	0	0	0	0	0	0	0	0	0	0	0	0
	0	0	0	0	0	0	0	0	0	0	0	0	0	0	0	0	0
	0	0	0	0	0	0	0	0	0	0	0	0	0	0	0	0	0
	0	0	0	0	0	0	0	0	0	0	0	0	0	0	0	0	0
	0	0	0	0	0	0	0	0	0	0	0	0	0	0	0	0	0
	0	0	0	0	0	0	0	0	0	0	0	0	0	0	0	0	0
	0	0	0	0	0	0	0	0	0	0	0	0	0	0	0	0	0
	0	0	0	0	0	0	0	0	0	0	0	0	0	0	0	0	0
	0	0	0	0	0	0	0	0	0	0	0	0	0	0	0	0	0
	0	0	0	0	0	0	0	0	0	0	0	0	0	0	0	0	0
	0	0	0	0	0	0	0	0	0	0	0	0	0	0	0	0	0
	0	0	0	0	0	0	0	0	0	0	0	0	0	0	0	0	0
	0	0	0	0	0	0	0	0	0	0	0	0	0	0	0	0	0
	0	0	0	0	0	0	0	0	0	0	0	0	0	0	0	0	0
	0	0	0	0	0	0	0	0	0	0	0	0	0	0	0	0	0
	0	0	0	0	0	0	0	0	0	0	0	0	0	0	0	0	0
	0	0	0	0	0	0	0	0	0	0	0	0	0	0	0	0	0
	0	0	0	0	0	0	0	0	0	0	0	0	0	0	0	0	0
	0	0	0	0	0	0	0	0	0	0	0	0	0	0	0	0	0
	0	0	0	0	0	0	0	0	0	0	0	0	0	0	0	0	0
	0	0	0	0	0	0	0	0	0	0	0	0	0	0	0	0	0
	0	0	0	0	0	0	0	0	0	0	0	0	0	0	0	0	0
	0	0	0	0	0	0	0	0	0	0	0	0	0	0	0	0	0
	0	0	0	0	0	0	0	0	0	0	0	0	0	0	0	0	0
	0	0	0	0	0	0	0	0	0	0	0	0	0	0	0	0	0
	0	0	0	0	0	0	0	0	0	0	0	0	0	0	0	0	0
	0	0	0	0	0	0	0	0	0	0	0	0	0	0	0	0	0
	0	0	0	0	0	0	0	0	0	0	0	0	0	0	0	0	0
	0	0	0	0	0	0	0	0	0	0	0	0	0	0	0	0	0
	0	0	0	0	0	0	0	0	0	0	0	0	0	0	0	0	0
	0	0	0	0	0	0	0	0	0	0	0	0	0	0	0	0	0
	0	0	0	0	0	0	0	0	0	0	0	0	0	0	0	0	0
	0	0	0	0	0	0	0	0	0	0	0	0	0	0	0	0	0
	0	0	0	0	0	0	0	0	0	0	0	0	0	0	0	0	0
	0	0	0	0	0	0	0	0	0	0	0	0	0	0	0	0	0
	0	0	0	0	0	0	0	0	0	0	0	0	0	0	0	0	0
	0	0	0	0	0	0	0	0	0	0	0	0	0	0	0	0	0
	0	0	0	0	0	0	0	0	0	0	0	0	0	0	0	0	0
	0	0	0	0	0	0	0	0	0	0	0	0	0	0	0	0	0
	0	0	0	0	0	0	0	0	0	0	0	0	0	0	0	0	0
	0	0	0	0	0	0	0	0	0	0	0	0	0	0	0	0	0
	0	0	0	0	0	0	0	0	0	0	0	0	0	0	0	0	0
	0	0	0	0	0	0	0	0	0	0	0	0	0	0	0	0	0
	0	0	0	0	0	0	0	0	0	0	0	0	0	0	0	0	0
	0	0	0	0	0	0	0	0	0	0	0	0	0	0	0	0	0
	0	0	0	0	0	0	0	0	0	0	0	0	0	0	0	0	0
	0	0	0	0	0	0	0	0	0	0	0	0	0	0	0	0	0
	0	0	0	0	0	0	0	0	0	0	0	0	0	0	0	0	0
	0	0	0	0	0	0	0	0	0	0	0	0	0	0	0	0	0
	0	0	0	0	0	0	0	0	0	0	0	0	0	0	0	0	0
	0	0	0	0	0	0	0	0	0	0	0	0	0	0	0	0	0
	0	0	0	0	0	0	0	0	0	0	0	0	0	0	0	0	0
	0	0	0	0	0	0	0	0	0	0	0	0	0	0	0	0	0
	0	0	0	0	0	0	0	0	0	0	0	0	0	0	0	0	0
	0	0	0	0	0	0	0	0	0	0	0	0	0	0	0	0	0
	0	0	0	0	0	0	0	0	0	0	0	0	0	0	0	0	0
	0	0	0	0	0	0	0	0	0	0	0	0	0	0	0	0	0
	0	0	0	0	0	0	0	0	0	0	0	0	0	0	0	0	0
	0	0	0	0	0	0	0	0	0	0	0	0	0	0	0	0	0
	0	0	0	0	0	0	0	0	0	0	0	0	0	0	0	0	0
	0	0	0	0	0	0	0	0	0	0	0	0	0	0	0	0	0
	0	0	0	0	0	0	0	0	0	0	0	0	0	0	0	0	0
	0	0	0	0	0	0	0	0	0	0	0	0	0	0	0	0	0
	0	0	0	0	0	0	0	0	0	0	0	0	0	0	0	0	0
	0	0	0	0	0	0	0	0	0	0	0	0	0	0	0	0	0
	0	0	0	0	0	0	0	0	0	0	0	0	0	0	0	0	0
	0	0	0	0	0	0	0	0	0	0	0	0	0	0	0	0	0
	0	0	0	0	0	0	0	0	0	0	0	0	0	0	0	0	0
	0	0	0	0	0	0	0	0	0	0	0	0	0	0	0	0	0
	0	0	0	0	0	0	0	0	0	0	0	0	0	0	0	0	0
	0	0	0	0	0	0	0	0	0	0	0	0	0	0	0	0	0
	0	0	0	0	0	0	0	0	0	0	0	0	0	0	0	0	0
	0	0	0	0	0	0	0	0	0	0	0	0	0	0	0	0	0
	0	0	0	0	0	0	0	0	0	0	0	0	0	0	0	0	0
	0	0	0	0	0	0	0	0	0	0	0	0	0	0	0	0	0
	0	0	0	0	0	0	0	0	0	0	0	0	0	0	0	0	0
	0	0	0	0	0	0	0	0	0	0	0	0	0	0	0	0	0
	0	0	0	0	0	0	0	0	0	0	0	0	0	0	0	0	0
	0	0	0	0	0	0	0	0	0	0	0	0	0	0	0	0	0
	0	0	0	0	0	0	0	0	0	0	0	0	0	0	0	0	0
	0	0	0	0	0	0	0	0	0	0	0	0	0	0	0	0	0
	0	0	0	0	0	0	0	0	0	0	0	0	0	0	0	0	0
	0	0	0	0	0	0	0	0	0	0	0	0	0	0	0	0	0
	0	0	0	0	0	0	0	0	0	0	0	0	0	0	0	0	0
	0	0	0	0	0	0	0	0	0	0	0	0	0	0	0	0	0
	0	0	0	0	0	0	0	0	0	0	0	0	0	0	0	0	0
	0	0	0	0	0	0	0	0	0	0	0	0	0	0	0	0	0
	0	0	0	0	0	0	0	0	0	0	0	0	0	0	0	0	0
	0	0	0	0	0	0	0	0	0	0	0	0	0	0	0	0	0
	0	0	0	0	0	0	0	0	0	0	0	0	0	0	0	0	0
	0	0	0	0	0	0	0	0	0	0	0	0	0	0	0	0	0
	0	0	0	0	0	0	0	0	0	0	0	0	0	0	0	0	0
	0	0	0	0	0	0	0	0	0	0	0	0	0	0	0	0	0
	0	0	0	0	0	0	0	0	0	0	0	0	0	0	0	0	0
	0	0	0	0	0	0	0	0	0	0	0	0	0	0	0	0	0
	0	0	0	0	0	0	0	0	0	0	0	0	0	0	0	0	0
	0	0	0	0	0	0	0	0	0	0	0	0	0	0	0	0	0
	0	0	0	0	0	0	0	0	0	0	0	0	0	0	0	0	0
	0	0	0	0	0	0	0	0	0	0	0	0	0	0	0	0	0
	0	0	0	0	0	0	0	0	0	0	0	0	0	0	0	0	0
	0	0	0	0	0	0	0	0	0	0	0	0	0	0	0	0	0
	0	0	0	0	0	0	0	0	0	0	0	0	0	0	0	0	0
	0	0	0	0	0	0	0	0	0	0	0	0	0	0	0	0	0
	0	0	0	0	0	0	0	0	0	0	0	0	0	0	0	0	0
	0	0	0	0	0	0	0	0	0	0	0	0	0	0	0	0	0
	0	0	0	0	0	0	0	0	0	0	0	0	0	0	0	0	0
	0	0	0	0	0	0	0	0	0	0	0	0	0	0	0	0	0
	0	0	0	0	0	0	0	0	0	0	0	0	0	0	0	0	0
	0	0	0	0	0	0	0	0	0	0	0	0	0	0	0	0	0
	0	0	0	0	0	0	0	0	0	0	0	0	0	0	0	0	0
	0	0	0	0	0	0	0	0	0	0	0	0	0	0	0	0	0
	0	0	0	0	0	0	0	0	0	0	0	0	0	0	0	0	0
	0	0	0	0	0	0	0	0	0	0	0	0	0	0	0	0	0
	0	0	0	0	0	0	0	0	0	0	0	0	0	0	0	0	0
	0	0	0	0	0	0	0	0	0	0	0	0	0	0	0	0	0
	0	0	0	0	0	0	0	0	0	0	0	0	0	0	0	0	0
	0	0	0	0	0	0	0	0	0	0	0	0	0	0	0	0	0
	0	0	0	0	0	0	0	0	0	0	0	0	0	0	0	0	0
	0	0	0	0	0	0	0	0	0	0	0	0	0	0	0	0	0
	0	0	0	0	0	0	0	0	0	0	0	0	0	0	0	0	0
	0	0	0	0	0	0	0	0	0	0	0	0	0	0	0	0	0
	0	0	0	0	0	0	0	0	0	0	0	0	0	0	0	0	0
	0	0	0	0	0	0	0	0	0	0	0	0	0	0	0	0	0
	0	0	0	0	0	0	0	0	0	0	0	0	0	0	0	0	0
	0	0	0	0	0	0	0	0	0	0	0	0	0	0	0	0	0
	0	0	0	0	0	0	0	0	0	0	0	0	0	0	0	0	0
	0	0	0	0	0	0	0	0	0	0	0	0	0	0	0	0	0
	0	0	0	0	0	0	0	0	0	0	0	0	0	0	0	0	0
	0	0	0	0	0	0	0	0	0	0	0	0	0	0	0	0	0
	0	0	0	0	0	0	0	0	0	0	0	0	0	0	0	0	0
	0	0	0	0	0	0	0	0	0	0	0	0	0	0	0	0	0
	0	0	0	0	0	0	0	0	0	0	0	0	0	0	0	0	0
	0	0	0	0	0	0	0	0	0	0	0	0	0	0	0	0	0
	0	0	0	0	0	0	0	0	0	0	0	0	0	0	0	0	0
	0	0	0	0	0	0	0	0	0	0	0	0	0	0	0	0	0
	0	0	0	0	0	0	0	0	0	0	0	0	0	0	0	0	0
	0	0	0	0	0	0	0	0	0	0	0	0	0	0	0	0	0
	0	0	0	0	0	0	0	0	0	0	0	0	0	0	0	0	0
	0	0	0	0	0	0	0	0	0	0	0	0	0	0	0	0	0
	0	0	0	0	0	0	0	0	0	0	0	0	0	0	0	0	0
	0	0	0	0	0	0	0	0	0	0	0	0	0	0	0	0	0
	0	0	0	0	0	0	0	0	0	0	0	0	0	0	0	0	0
	0	0	0	0	0	0	0	0	0	0	0	0	0	0	0	0	0
	0	0	0	0	0	0	0	0	0	0	0	0	0	0	0	0	0
	0	0	0	0	0	0	0	0	0	0	0	0	0	0	0	0	0
	0	0	0	0	0	0	0	0	0	0	0	0	0	0	0	0	0
	0	0	0	0	0	0	0	0	0	0	0	0	0	0	0	0	0
	0	0	0	0	0	0	0	0	0	0	0	0	0	0	0	0	0
	0	0	0	0	0	0	0	0	0	0	0	0	0	0	0	0	0
	0	0	0	0	0	0	0	0	0	0	0	0	0	0	0	0	0
	0	0	0	0	0	0	0	0	0	0	0	0	0	0	0	0	0
	0	0	0	0	0	0	0	0	0	0	0	0	0	0	0	0	0
	0	0	0	0	0	0	0	0	0	0	0	0	0	0	0	0	0
	0	0	0	0	0	0	0	0	0	0	0	0	0	0	0	0	0
	0	0	0	0	0	0	0	0	0	0	0	0	0	0	0	0	0
	0	0	0	0	0	0	0	0	0	0	0	0	0	0	0	0	0
	0	0	0	0	0	0	0	0	0	0	0	0	0	0	0	0	0
	0	0	0	0	0	0	0	0	0	0	0	0	0	0	0	0	0
	0	0	0	0	0	0	0	0	0	0	0	0	0	0	0	0	0
	0	0	0	0	0	0	0	0	0	0	0	0	0	0	0	0	0
	0	0	0	0	0	0	0	0	0	0	0	0	0	0	0	0	0
	0	0	0	0	0	0	0	0	0	0	0	0	0	0	0	0	0
	0	0	0	0	0	0	0	0	0	0	0	0	0	0	0	0	0
	0	0	0	0	0	0	0	0	0	0	0	0	0	0	0	0	0
	0	0	0	0	0	0	0	0	0	0	0	0	0	0	0	0	0
	0	0	0	0	0	0	0	0	0	0	0	0	0	0	0	0	0
	0	0	0	0	0	0	0	0	0	0	0	0	0	0	0	0	0
	0	0	0	0	0	0	0	0	0	0	0	0	0	0	0	0	0
	0	0	0	0	0	0	0	0	0	0	0	0	0	0	0	0	0
	0	0	0	0	0	0	0	0	0	0	0	0	0	0	0	0	0
	0	0	0	0	0	0	0	0	0	0	0	0	0	0	0	0	0
	0	0	0	0	0	0	0	0	0	0	0	0	0	0	0	0	0
	0	0	0	0	0	0	0	0	0	0	0	0	0	0	0	0	0
	0	0	0	0	0	0	0	0	0	0	0	0	0	0	0	0	0
	0	0	0	0	0	0	0	0	0	0	0	0	0	0	0	0	0
	0	0	0	0	0	0	0	0	0	0	0	0	0	0	0	0	0
	0	0	0	0	0	0	0	0	0	0	0	0	0	0	0	0	0
	0	0	0	0	0	0	0	0	0	0	0	0	0	0	0	0	0
	0	0	0	0	0	0	0	0	0	0	0	0	0	0	0	0	0
	0	0	0	0	0	0	0	0	0	0	0	0	0	0	0	0	0
	0	0	0	0	0	0	0	0	0	0	0	0	0	0	0	0	0
	0	0	0	0	0	0	0	0	0	0	0	0	0	0	0	0	0
	0	0	0	0	0	0	0	0	0	0	0	0	0	0	0	0	0
	0	0	0	0	0	0	0	0	0	0	0	0	0	0	0	0	0
	0	0	0	0	0	0	0	0	0	0	0	0	0	0	0	0	0
	0	0	0	0	0	0	0	0	0	0	0	0	0	0	0	0	0
	0	0	0	0	0	0	0	0	0	0	0	0	0	0	0	0	0
	0	0	0	0	0	0	0	0	0	0	0	0	0	0	0	0	0
	0	0	0	0	0	0	0	0	0	0	0	0	0	0	0	0	0
	0	0	0	0	0	0	0	0	0	0	0	0	0	0	0	0	0
	0	0	0	0	0	0	0	0	0	0	0	0	0	0	0	0	0
	0	0	0	0	0	0	0	0	0	0	0	0	0	0	0	0	0
	0	0	0	0	0	0	0	0	0	0	0	0	0	0	0	0	0
	0	0	0	0	0	0	0	0	0	0	0	0	0	0	0	0	0
	0	0	0	0	0	0	0	0	0	0	0	0	0	0	0	0	0
	0	0	0	0	0	0	0	0	0	0	0	0	0	0	0	0	0
	0	0	0	0	0	0	0	0	0	0	0	0	0	0	0	0	0
	0	0	0	0	0	0	0	0	0	0	0	0	0	0	0	0	0
	0	0	0	0	0	0	0	0	0	0	0	0	0	0	0	0	0
	0	0	0	0	0	0	0	0	0	0	0	0	0	0	0	0	0
	0	0	0	0	0	0	0	0	0	0	0	0	0	0	0	0	0
	0	0	0	0	0	0	0	0	0	0	0	0	0	0	0	0	0
	0	0	0	0	0	0	0	0	0	0	0	0	0	0	0	0	0
	0	0	0	0	0	0	0	0	0	0	0	0	0	0	0	0	0
	0	0	0	0	0	0	0	0	0	0	0	0	0	0	0	0	0
	0	0	0	0	0	0	0	0	0	0	0	0	0	0	0	0	0
	0	0	0	0	0	0	0	0	0	0	0	0	0	0	0	0	0
	0	0	0	0	0	0	0	0	0	0	0	0	0	0	0	0	0
	0	0	0	0	0	0	0	0	0	0	0	0	0	0	0	0	0
	0	0	0	0	0	0	0	0	0	0	0	0	0	0	0	0	0
	0	0	0	0	0	0	0	0	0	0	0	0	0	0	0	0	0
	0	0	0	0	0	0	0	0	0	0	0	0	0	0	0	0	0
	0	0	0	0	0	0	0	0	0	0	0	0	0	0	0	0	0
	0	0	0	0	0	0	0	0	0	0	0	0	0	0	0	0	0
	0	0	0	0	0	0	0	0	0	0	0	0	0	0	0	0	0
	0	0	0	0	0	0	0	0	0	0	0	0	0	0	0	0	0
	0	0	0	0	0	0	0	0	0	0	0	0	0	0	0	0	0
	0	0	0	0	0	0	0	0	0	0	0	0	0	0	0	0	0
	0	0	0	0	0	0	0	0	0	0	0	0	0	0	0	0	0
	0	0	0	0	0	0	0	0	0	0	0	0	0	0	0	0	0
	0	0	0	0	0	0	0	0	0	0	0	0	0	0	0	0	0
	0	0	0	0	0	0	0	0	0	0	0	0	0	0	0	0	0
	0	0	0	0	0	0	0	0	0	0	0	0	0	0	0	0	0
	0	0	0	0	0	0	0	0	0	0	0	0	0	0	0	0	0
	0	0	0	0	0	0	0	0	0	0	0	0	0	0	0	0	0
	0	0	0	0	0	0	0	0	0	0	0	0	0	0	0	0	0
	0	0	0	0	0	0	0	0	0	0	0	0	0	0	0	0	0
	0	0	0	0	0	0	0	0	0	0	0	0	0	0	0	0	0
	0	0	0	0	0	0	0	0	0	0	0	0	0	0	0	0	0
	0	0	0	0	0	0	0	0	0	0	0	0	0	0	0	0	0
	0	0	0	0	0	0	0	0	0	0	0	0	0	0	0	0	0
	0	0	0	0	0	0	0	0	0	0	0	0	0	0	0	0	0
	0	0	0	0	0	0	0	0	0	0	0	0	0	0	0	0	0
	0	0	0	0	0	0	0	0	0	0	0	0	0	0	0	0	0
	0	0	0	0	0	0	0	0	0	0	0	0	0	0	0	0	0
	0	0	0	0	0	0	0	0	0	0	0	0	0	0	0	0	0
	0	0	0	0	0	0	0	0	0	0	0	0	0	0	0	0	0
	0	0	0	0	0	0	0	0	0	0	0	0	0	0	0	0	0
	0	0	0	0	0	0	0	0	0	0	0	0	0	0	0	0	0
	0	0	0	0	0	0	0	0	0	0	0	0	0	0	0	0	0
	0	0	0	0	0	0	0	0	0	0	0	0	0	0	0	0	0
	0	0	0	0	0	0	0	0	0	0	0	0	0	0	0	0	0
	0	0	0	0	0	0	0	0	0	0	0	0	0	0	0	0	0
	0	0	0	0	0	0	0	0	0	0	0	0	0	0	0	0	0
	0	0	0	0	0	0	0	0	0	0	0	0	0	0	0	0	0
	0	0	0	0	0	0	0	0	0	0	0	0	0	0	0	0	0
	0	0	0	0	0	0	0	0	0	0	0	0	0	0	0	0	0
	0	0	0	0	0	0	0	0	0	0	0	0	0	0	0	0	0
	0	0	0	0	0	0	0	0	0	0	0	0	0	0	0	0	0
	0	0	0	0	0	0	0	0	0	0	0	0	0	0	0	0	0
	0	0	0	0	0	0	0	0	0	0	0	0	0	0	0	0	0
	0	0	0	0	0	0	0	0	0	0	0	0	0	0	0	0	0
	0	0	0	0	0	0	0	0	0	0	0	0	0	0	0	0	0
	0	0	0	0	0	0	0	0	0	0	0	0	0	0	0	0	0
	0	0	0	0	0	0	0	0	0	0	0	0	0	0	0	0	0
	0	0	0	0	0	0	0	0	0	0	0	0	0	0	0	0	0
	0	0	0	0	0	0	0	0	0	0	0	0	0	0	0	0	0
	0	0	0	0	0	0	0	0	0	0	0	0	0	0	0	0	0
	0	0	0	0	0	0	0	0	0	0	0	0	0	0	0	0	0
	0	0	0	0	0	0	0	0	0	0	0	0	0	0	0	0	0
	0	0	0	0	0	0	0	0	0	0	0	0	0	0	0	0	0
	0	0	0	0	0	0	0	0	0	0	0	0	0	0	0	0	0
	0	0	0	0	0	0	0	0	0	0	0	0	0	0	0	0	0
	0	0	0	0	0	0	0	0	0	0	0	0	0	0	0	0	0
	0	0	0	0	0	0	0	0	0	0	0	0	0	0	0	0	0
	0	0	0	0	0	0	0	0	0	0	0	0	0	0	0	0	0
	0	0	0	0	0	0	0	0	0	0	0	0	0	0	0	0	0
	0	0	0	0	0	0	0	0	0	0	0	0	0	0	0	0	0
	0	0	0	0	0	0	0	0	0	0	0	0	0	0	0	0	0
	0	0	0	0	0	0	0	0	0	0	0	0	0	0	0	0	0
	0	0	0	0	0	0	0	0	0	0	0	0	0	0	0	0	0
	0	0	0	0	0	0	0	0	0	0	0	0	0	0	0	0	0
	0	0	0	0	0	0	0	0	0	0	0	0	0	0	0	0	0
	0	0	0	0	0	0	0	0	0	0	0	0	0	0	0	0	0
	0	0	0	0	0	0	0	0	0	0	0	0	0	0	0	0	0
	0	0	0	0	0	0	0	0	0	0	0	0	0	0	0	0	0
	0	0	0	0	0	0	0	0	0	0	0	0	0	0	0	0	0
	0	0	0	0	0	0	0	0	0	0	0	0	0	0	0	0	0
	0	0	0	0	0	0	0	0	0	0	0	0	0	0	0	0	0
	0	0	0	0	0	0	0	0	0	0	0	0	0	0	0	0	0
	0	0	0	0	0	0	0	0	0	0	0	0	0	0	0	0	0
	0	0	0	0	0	0	0	0	0	0	0	0	0	0	0	0	0
	0	0	0	0	0	0	0	0	0	0	0	0	0	0	0	0	0
	0	0	0	0	0	0	0	0	0	0	0	0	0	0	0	0	0
	0	0	0	0	0	0	0	0	0	0	0	0	0	0	0	0	0
	0	0	0	0	0	0	0	0	0	0	0	0	0	0	0	0	0
	0	0	0	0	0	0	0	0	0	0	0	0	0	0	0	0	0
	0	0	0	0	0	0	0	0	0	0	0	0	0	0	0	0	0
	0	0	0	0	0	0	0	0	0	0	0	0	0	0	0	0	0
	0	0	0	0	0	0	0	0	0	0	0	0	0	0	0	0	0
	0	0	0	0	0	0	0	0	0	0	0	0	0	0	0	0	0
	0	0	0	0	0	0	0	0	0	0	0	0	0	0	0	0	0
	0	0	0	0	0	0	0	0	0	0	0	0	0	0	0	0	0
	0	0	0	0	0	0	0	0	0	0	0	0	0	0	0	0	0
	0	0	0	0	0	0	0	0	0	0	0	0	0	0	0	0	0
	0	0	0	0	0	0	0	0	0	0	0	0	0	0	0	0	0
	0	0	0	0	0	0	0	0	0	0	0	0	0	0	0	0	0
	0	0	0	0	0	0	0	0	0	0	0	0	0	0	0	0	0
	0	0	0	0	0	0	0	0	0	0	0	0	0	0	0	0	0
	0	0	0	0	0	0	0	0	0	0	0	0	0	0	0	0	0
	0	0	0	0	0	0	0	0	0	0	0	0	0	0	0	0	0
	0	0	0	0	0	0	0	0	0	0	0	0	0	0	0	0	0
	0	0	0	0	0	0	0	0	0	0	0	0	0	0	0	0	0
	0	0	0	0	0	0	0	0	0	0	0	0	0	0	0	0	0
	0	0	0	0	0	0	0	0	0	0	0	0	0	0	0	0	0
	0	0	0	0	0	0	0	0	0	0	0	0	0	0	0	0	0
	0	0	0	0	0	0	0	0	0	0	0	0	0	0	0	0	0
	0	0	0	0	0	0	0	0	0	0	0	0	0	0	0	0	0
	0	0	0	0	0	0	0	0	0	0	0	0	0	0	0	0	0
	0	0	0	0	0	0	0	0	0	0	0	0	0	0	0	0	0
	0	0	0	0	0	0	0	0	0	0	0	0	0	0	0	0	0
	0	0	0	0	0	0	0	0	0	0	0	0	0	0	0	0	0
	0	0	0	0	0	0	0	0	0	0	0	0	0	0	0	0	0
	0	0	0	0	0	0	0	0	0	0	0	0	0	0	0	0	0
	0	0	0	0	0	0	0	0	0	0	0	0	0	0	0	0	0
	0	0	0	0	0	0	0	0	0	0	0	0	0	0	0	0	0
	0	0	0	0	0	0	0	0	0	0	0	0	0	0	0	0	0
	0	0	0	0	0	0	0	0	0	0	0	0	0	0	0	0	0
	0	0	0	0	0	0	0	0	0	0	0	0	0	0	0	0	0
	0	0	0	0	0	0	0	0	0	0	0	0	0	0	0	0	0
	0	0	0	0	0	0	0	0	0	0	0	0	0	0	0	0	0
	0	0	0	0	0	0	0	0	0	0	0	0	0	0	0	0	0
	0	0	0	0	0	0	0	0	0	0	0	0	0	0	0	0	0
	0	0	0	0	0	0	0	0	0	0	0	0	0	0	0	0	0
	0	0	0	0	0	0	0	0	0	0	0	0	0	0	0	0	0
	0	0	0	0	0	0	0	0	0	0	0	0	0	0	0	0	0
	0	0	0	0	0	0	0	0	0	0	0	0	0	0	0	0	0
	0	0	0	0	0	0	0	0	0	0	0	0	0	0	0	0	0
	0	0	0	0	0	0	0	0	0	0	0	0	0	0	0	0	0
	0	0	0	0	0	0	0	0	0	0	0	0	0	0	0	0	0
	0	0	0	0	0	0	0	0	0	0	0	0	0	0	0	0	0
	0	0	0	0	0	0	0	0	0	0	0	0	0	0	0	0	0
	0	0	0	0	0	0	0	0	0	0	0	0	0	0	0	0	0
	0	0	0	0	0	0	0	0	0	0	0	0	0	0	0	0	0
	0	0	0	0	0	0	0	0	0	0	0	0	0	0	0	0	0
	0	0	0	0	0	0	0	0	0	0	0	0	0	0	0	0	0
	0	0	0	0	0	0	0	0	0	0	0	0	0	0	0	0	0
	0	0	0	0	0	0	0	0	0	0	0	0	0	0	0	0	0
	0	0	0	0	0	0	0	0	0	0	0	0	0	0	0	0	0
	0	0	0	0	0	0	0	0	0	0	0	0	0	0	0	0	0
	0	0	0	0	0	0	0	0	0	0	0	0	0	0	0	0	0
	0	0	0	0	0	0	0	0	0	0	0	0	0	0	0	0	0
	0	0	0	0	0	0	0	0	0	0	0	0	0	0	0	0	0
	0	0	0	0	0	0	0	0	0	0	0	0	0	0	0	0	0
	0	0	0	0	0	0	0	0	0	0	0	0	0	0	0	0	0
	0	0	0	0	0	0	0	0	0	0	0	0	0	0	0	0	0
	0	0	0	0	0	0	0	0	0	0	0	0	0	0	0	0	0
	0	0	0	0	0	0	0	0	0	0	0	0	0	0	0	0	0
	0	0	0	0	0	0	0	0	0	0	0	0	0	0	0	0	0
	0	0	0	0	0	0	0	0	0	0	0	0	0	0	0	0	0
	0	0	0	0	0	0	0	0	0	0	0	0	0	0	0	0	0
	0	0	0	0	0	0	0	0	0	0	0	0	0	0	0	0	0
	0	0	0	0	0	0	0	0	0	0	0	0	0	0	0	0	0
	0	0	0	0	0	0	0	0	0	0	0	0	0	0	0	0	0
	0	0	0	0	0	0	0	0	0	0	0	0	0	0	0	0	0
	0	0	0	0	0	0	0	0	0	0	0	0	0	0	0	0	0
	0	0	0	0	0	0	0	0	0	0	0	0	0	0	0	0	0
	0	0	0	0	0	0	0	0	0	0	0	0	0	0	0	0	0
	0	0	0	0	0	0	0	0	0	0	0	0	0	0	0	0	0
	0	0	0	0	0	0	0	0	0	0	0	0	0	0	0	0	0
	0	0	0	0	0	0	0	0	0	0	0	0	0	0	0	0	0
	0	0	0	0	0	0	0	0	0	0	0	0	0	0	0	0	0
	0	0	0	0	0	0	0	0	0	0	0	0	0	0	0	0	0
	0	0	0	0	0	0	0	0	0	0	0	0	0	0	0	0	0
	0	0	0	0	0	0	0	0	0	0	0	0	0	0	0	0	0
	0	0	0	0	0	0	0	0	0	0	0	0	0	0	0	0	0
	0	0	0	0	0	0	0	0	0	0	0	0	0	0	0	0	0
	0	0	0	0	0	0	0	0	0	0	0	0	0	0	0	0	0
	0	0	0	0	0	0	0	0	0	0	0	0	0	0	0	0	0
	0	0	0	0	0	0	0	0	0	0	0	0	0	0	0	0	0
	0	0	0	0	0	0	0	0	0	0	0	0	0	0	0	0	0
	0	0	0	0	0	0	0	0	0	0	0	0	0	0	0	0	0
	0	0	0	0	0	0	0	0	0	0	0	0	0	0	0	0	0
	0	0	0	0	0	0	0	0	0	0	0	0	0	0	0	0	0
	0	0	0	0	0	0	0	0	0	0	0	0	0	0	0	0	0
	0	0	0	0	0	0	0	0	0	0	0	0	0	0	0	0	0
	0	0	0	0	0	0	0	0	0	0	0	0	0	0	0	0	0
	0	0	0	0	0	0	0	0	0	0	0	0	0	0	0	0	0
	0	0	0	0	0	0	0	0	0	0	0	0	0	0	0	0	0
	0	0	0	0	0	0	0	0	0	0	0	0	0	0	0	0	0
	0	0	0	0	0	0	0	0	0	0	0	0	0	0	0	0	0
	0	0	0	0	0	0	0	0	0	0	0	0	0	0	0	0	0
	0	0	0	0	0	0	0	0	0	0	0	0	0	0	0	0	0
	0	0	0	0	0	0	0	0	0	0	0	0	0	0	0	0	0
	0	0	0	0	0	0	0	0	0	0	0	0	0	0	0	0	0
	0	0	0	0	0	0	0	0	0	0	0	0	0	0	0	0	0
	0	0	0	0	0	0	0	0	0	0	0	0	0	0	0	0	0
	0	0	0	0	0	0	0	0	0	0	0	0	0	0	0	0	0
	0	0	0	0	0	0	0	0	0	0	0	0	0	0	0	0	0
	0	0	0	0	0	0	0	0	0	0	0	0	0	0	0	0	0
	0	0	0	0	0	0	0	0	0	0	0	0	0	0	0	0	0
	0	0	0	0	0	0	0	0	0	0	0	0	0	0	0	0	0
	0	0	0	0	0	0	0	0	0	0	0	0	0	0	0	0	0
	0	0	0	0	0	0	0	0	0	0	0	0	0	0	0	0	0
	0	0	0	0	0	0	0	0	0	0	0	0	0	0	0	0	0
	0	0	0	0	0	0	0	0	0	0	0	0	0	0	0	0	0
	0	0	0	0	0	0	0	0	0	0	0	0	0	0	0	0	0
	0	0	0	0	0	0	0	0	0	0	0	0	0	0	0	0	0
	0	0	0	0	0	0	0	0	0	0	0	0	0	0	0	0	0
	0	0	0	0	0	0	0	0	0	0	0	0	0	0	0	0	0
	0	0	0	0	0	0	0	0	0	0	0	0	0	0	0	0	0
	0	0	0	0	0	0	0	0	0	0	0	0	0	0	0	0	0
	0	0	0	0	0	0	0	0	0	0	0	0	0	0	0	0	0
	0	0	0	0	0	0	0	0	0	0	0	0	0	0	0	0	0
	0	0	0	0	0	0	0	0	0	0	0	0	0	0	0	0	0
	0	0	0	0	0	0	0	0	0	0	0	0	0	0	0	0	0
	0	0	0	0	0	0	0	0	0	0	0	0	0	0	0	0	0
	0	0	0	0	0	0	0	0	0	0	0	0	0	0	0	0	0
	0	0	0	0	0	0	0	0	0	0	0	0	0	0	0	0	0
	0	0	0	0	0	0	0	0	0	0	0	0	0	0	0	0	0
	0	0	0	0	0	0	0	0	0	0	0	0	0	0	0	0	0
	0	0	0	0	0	0	0	0	0	0	0	0	0	0	0	0	0
	0	0	0	0	0	0	0	0	0	0	0	0	0	0	0	0	0
	0	0	0	0	0	0	0	0	0	0	0	0	0	0	0	0	0
	0	0	0	0	0	0	0	0	0	0	0	0	0	0	0	0	0
	0	0	0	0	0	0	0	0	0	0	0	0	0	0	0	0	0
	0	0	0	0	0	0	0	0	0	0	0	0	0	0	0	0	0
	0	0	0	0	0	0	0	0	0	0	0	0	0	0	0	0	0
	0	0	0	0	0	0	0	0	0	0	0	0	0	0	0	0	0
	0	0	0	0	0	0	0	0	0	0	0	0	0	0	0	0	0
	0	0	0	0	0	0	0	0	0	0	0	0	0	0	0	0	0
	0	0	0	0	0	0	0	0	0	0	0	0	0	0	0	0	0
	0	0	0	0	0	0	0	0	0	0	0	0	0	0	0	0	0
	0	0	0	0	0	0	0	0	0	0	0	0	0	0	0	0	0
	0	0	0	0	0	0	0	0	0	0	0	0	0	0	0	0	0
	0	0	0	0	0	0	0	0	0	0	0	0	0	0	0	0	0
	0	0	0	0	0	0	0	0	0	0	0	0	0	0	0	0	0
	0	0	0	0	0	0	0	0	0	0	0	0	0	0	0	0	0
	0	0	0	0	0	0	0	0	0	0	0	0	0	0	0	0	0
	0	0	0	0	0	0	0	0	0	0	0	0	0	0	0	0	0
	0	0	0	0	0	0	0	0	0	0	0	0	0	0	0	0	0
	0	0	0	0	0	0	0	0	0	0	0	0	0	0	0	0	0
	0	0	0	0	0	0	0	0	0	0	0	0	0	0	0	0	0
	0	0	0	0	0	0	0	0	0	0	0	0	0	0	0	0	0
	0	0	0	0	0	0	0	0	0	0	0	0	0	0	0	0	0
	0	0	0	0	0	0	0	0	0	0	0	0	0	0	0	0	0
	0	0	0	0	0	0	0	0	0	0	0	0	0	0	0	0	0
	0	0	0	0	0	0	0	0	0	0	0	0	0	0	0	0	0
	0	0	0	0	0	0	0	0	0	0	0	0	0	0	0	0	0
	0	0	0	0	0	0	0	0	0	0	0	0	0	0	0	0	0
	0	0	0	0	0	0	0	0	0	0	0	0	0	0	0	0	0
	0	0	0	0	0	0	0	0	0	0	0	0	0	0	0	0	0
	0	0	0	0	0	0	0	0	0	0	0	0	0	0	0	0	0
	0	0	0	0	0	0	0	0	0	0	0	0	0	0	0	0	0
	0	0	0	0	0	0	0	0	0	0	0	0	0	0	0	0	0
	0	0	0	0	0	0	0	0	0	0	0	0	0	0	0	0	0
	0	0	0	0	0	0	0	0	0	0	0	0	0	0	0	0	0
	0	0	0	0	0	0	0	0	0	0	0	0	0	0	0	0	0
	0	0	0	0	0	0	0	0	0	0	0	0	0	0	0	0	0
	0	0	0	0	0	0	0	0	0	0	0	0	0	0	0	0	0
	0	0	0	0	0	0	0	0	0	0	0	0	0	0	0	0	0
	0	0	0	0	0	0	0	0	0	0	0	0	0	0	0	0	0
	0	0	0	0	0	0	0	0	0	0	0	0	0	0	0	0	0
	0	0	0	0	0	0	0	0	0	0	0	0	0	0	0	0	0
	0	0	0	0	0	0	0	0	0	0	0	0	0	0	0	0	0
	0	0	0	0	0	0	0	0	0	0	0	0	0	0	0	0	0
	0	0	0	0	0	0	0	0	0	0	0	0	0	0	0	0	0
	0	0	0	0	0	0	0	0	0	0	0	0	0	0	0	0	0
	0	0	0	0	0	0	0	0	0	0	0	0	0	0	0	0	0
	0	0	0	0	0	0	0	0	0	0	0	0	0	0	0	0	0
	0	0	0	0	0	0	0	0	0	0	0	0	0	0	0	0	0
	0	0	0	0	0	0	0	0	0	0	0	0	0	0	0	0	0
	0	0	0	0	0	0	0	0	0	0	0	0	0	0	0	0	0
	0	0	0	0	0	0	0	0	0	0	0	0	0	0	0	0	0
	0	0	0	0	0	0	0	0	0	0	0	0	0	0	0	0	0
	0	0	0	0	0	0	0	0	0	0	0	0	0	0	0	0	0
	0	0	0	0	0	0	0	0	0	0	0	0	0	0	0	0	0
	0	0	0	0	0	0	0	0	0	0	0	0	0	0	0	0	0
	0	0	0	0	0	0	0	0	0	0	0	0	0	0	0	0	0
	0	0	0	0	0	0	0	0	0	0	0	0	0	0	0	0	0
	0	0	0	0	0	0	0	0	0	0	0	0	0	0	0	0	0
	0	0	0	0	0	0	0	0	0	0	0	0	0	0	0	0	0
	0	0	0	0	0	0	0	0	0	0	0	0	0	0	0	0	0
	0	0	0	0	0	0	0	0	0	0	0	0	0	0	0	0	0
	0	0	0	0	0	0	0	0	0	0	0	0	0	0	0	0	0
	0	0	0	0	0	0	0	0	0	0	0	0	0	0	0	0	0
	0	0	0	0	0	0	0	0	0	0	0	0	0	0	0	0	0
	0	0	0	0	0	0	0	0	0	0	0	0	0	0	0	0	0
	0	0	0	0	0	0	0	0	0	0	0	0	0	0	0	0	0
	0	0	0	0	0	0	0	0	0	0	0	0	0	0	0	0	0
	0	0	0	0	0	0	0	0	0	0	0	0	0	0	0	0	0
	0	0	0	0	0	0	0	0	0	0	0	0	0	0	0	0	0
	0	0	0	0	0	0	0	0	0	0	0	0	0	0	0	0	0
	0	0	0	0	0	0	0	0	0	0	0	0	0	0	0	0	0
	0	0	0	0	0	0	0	0	0	0	0	0	0	0	0	0	0
	0	0	0	0	0	0	0	0	0	0	0	0	0	0	0	0	0
	0	0	0	0	0	0	0	0	0	0	0	0	0	0	0	0	0
	0	0	0	0	0	0	0	0	0	0	0	0	0	0	0	0	0
	0	0	0	0	0	0	0	0	0	0	0	0	0	0	0	0	0
	0	0	0	0	0	0	0	0	0	0	0	0	0	0	0	0	0
	0	0	0	0	0	0	0	0	0	0	0	0	0	0	0	0	0
	0	0	0	0	0	0	0	0	0	0	0	0	0	0	0	0	0
	0	0	0	0	0	0	0	0	0	0	0	0	0	0	0	0	0
	0	0	0	0	0	0	0	0	0	0	0	0	0	0	0	0	0
	0	0	0	0	0	0	0	0	0	0	0	0	0	0	0	0	0
	0	0	0	0	0	0	0	0	0	0	0	0	0	0	0	0	0
	0	0	0	0	0	0	0	0	0	0	0	0	0	0	0	0	0
	0	0	0	0	0	0	0	0	0	0	0	0	0	0	0	0	0
	0	0	0	0	0	0	0	0	0	0	0	0	0	0	0	0	0
	0	0	0	0	0	0	0	0	0	0	0	0	0	0	0	0	0
	0	0	0	0	0	0	0	0	0	0	0	0	0	0	0	0	0
	0	0	0	0	0	0	0	0	0	0	0	0	0	0	0	0	0
	0	0	0	0	0	0	0	0	0	0	0	0	0	0	0	0	0
	0	0	0	0	0	0	0	0	0	0	0	0	0	0	0	0	0
	0	0	0	0	0	0	0	0	0	0	0	0	0	0	0	0	0
	0	0	0	0	0	0	0	0	0	0	0	0	0	0	0	0	0
	0	0	0	0	0	0	0	0	0	0	0	0	0	0	0	0	0
	0	0	0	0	0	0	0	0	0	0	0	0	0	0	0	0	0
	0	0	0	0	0	0	0	0	0	0	0	0	0	0	0	0	0
	0	0	0	0	0	0	0	0	0	0	0	0	0	0	0	0	0
	0	0	0	0	0	0	0	0	0	0	0	0	0	0	0	0	0
	0	0	0	0	0	0	0	0	0	0	0	0	0	0	0	0	0
	0	0	0	0	0	0	0	0	0	0	0	0	0	0	0	0	0
	0	0	0	0	0	0	0	0	0	0	0	0	0	0	0	0	0
	0	0	0	0	0	0	0	0	0	0	0	0	0	0	0	0	0
	0	0	0	0	0	0	0	0	0	0	0	0	0	0	0	0	0
	0	0	0	0	0	0	0	0	0	0	0	0	0	0	0	0	0
	0	0	0	0	0	0	0	0	0	0	0	0	0	0	0	0	0
	0	0	0	0	0	0	0	0	0	0	0	0	0	0	0	0	0
	0	0	0	0	0	0	0	0	0	0	0	0	0	0	0	0	0
	0	0	0	0	0	0	0	0	0	0	0	0	0	0	0	0	0
	0	0	0	0	0	0	0	0	0	0	0	0	0	0	0	0	0
	0	0	0	0	0	0	0	0	0	0	0	0	0	0	0	0	0
	0	0	0	0	0	0	0	0	0	0	0	0	0	0	0	0	0
	0	0	0	0	0	0	0	0	0	0	0	0	0	0	0	0	0
	0	0	0	0	0	0	0	0	0	0	0	0	0	0	0	0	0
	0	0	0	0	0	0	0	0	0	0	0	0	0	0	0	0	0
	0	0	0	0	0	0	0	0	0	0	0	0	0	0	0	0	0
	0	0	0	0	0	0	0	0	0	0	0	0	0	0	0	0	0
	0	0	0	0	0	0	0	0	0	0	0	0	0	0	0	0	0
	0	0	0	0	0	0	0	0	0	0	0	0	0	0	0	0	0
	0	0	0	0	0	0	0	0	0	0	0	0	0	0	0	0	0
	0	0	0	0	0	0	0	0	0	0	0	0	0	0	0	0	0
	0	0	0	0	0	0	0	0	0	0	0	0	0	0	0	0	0
	0	0	0	0	0	0	0	0	0	0	0	0	0	0	0	0	0
	0	0	0	0	0	0	0	0	0	0	0	0	0	0	0	0	0
	0	0	0	0	0	0	0	0	0	0	0	0	0	0	0	0	0
	0	0	0	0	0	0	0	0	0	0	0	0	0	0	0	0	0
	0	0	0	0	0	0	0	0	0	0	0	0	0	0	0	0	0
	0	0	0	0	0	0	0	0	0	0	0	0	0	0	0	0	0
	0	0	0	0	0	0	0	0	0	0	0	0	0	0	0	0	0
	0	0	0	0	0	0	0	0	0	0	0	0	0	0	0	0	0
	0	0	0	0	0	0	0	0	0	0	0	0	0	0	0	0	0
	0	0	0	0	0	0	0	0	0	0	0	0	0	0	0	0	0
	0	0	0	0	0	0	0	0	0	0	0	0	0	0	0	0	0
	0	0	0	0	0	0	0	0	0	0	0	0	0	0	0	0	0
	0	0	0	0	0	0	0	0	0	0	0	0	0	0	0	0	0
	0	0	0	0	0	0	0	0	0	0	0	0	0	0	0	0	0
	0	0	0	0	0	0	0	0	0	0	0	0	0	0	0	0	0
	0	0	0	0	0	0	0	0	0	0	0	0	0	0	0	0	0
	0	0	0	0	0	0	0	0	0	0	0	0	0	0	0	0	0
	0	0	0	0	0	0	0	0	0	0	0	0	0	0	0	0	0
	0	0	0	0	0	0	0	0	0	0	0	0	0	0	0	0	0
	0	0	0	0	0	0	0	0	0	0	0	0	0	0	0	0	0
	0	0	0	0	0	0	0	0	0	0	0	0	0	0	0	0	0
	0	0	0	0	0	0	0	0	0	0	0	0	0	0	0	0	0
	0	0	0	0	0	0	0	0	0	0	0	0	0	0	0	0	0
	0	0	0	0	0	0	0	0	0	0	0	0	0	0	0	0	0
	0	0	0	0	0	0	0	0	0	0	0	0	0	0	0	0	0
	0	0	0	0	0	0	0	0	0	0	0	0	0	0	0	0	0
	0	0	0	0	0	0	0	0	0	0	0	0	0	0	0	0	0
	0	0	0	0	0	0	0	0	0	0	0	0	0	0	0	0	0
	0	0	0	0	0	0	0	0	0	0	0	0	0	0	0	0	0
	0	0	0	0	0	0	0	0	0	0	0	0	0	0	0	0	0
	0	0	0	0	0	0	0	0	0	0	0	0	0	0	0	0	0
	0	0	0	0	0	0	0	0	0	0	0	0	0	0	0	0	0
	0	0	0	0	0	0	0	0	0	0	0	0	0	0	0	0	0
	0	0	0	0	0	0	0	0	0	0	0	0	0	0	0	0	0
	0	0	0	0	0	0	0	0	0	0	0	0	0	0	0	0	0
	0	0	0	0	0	0	0	0	0	0	0	0	0	0	0	0	0
	0	0	0	0	0	0	0	0	0	0	0	0	0	0	0	0	0
	0	0	0	0	0	0	0	0	0	0	0	0	0	0	0	0	0
	0	0	0	0	0	0	0	0	0	0	0	0	0	0	0	0	0
	0	0	0	0	0	0	0	0	0	0	0	0	0	0	0	0	0
	0	0	0	0	0	0	0	0	0	0	0	0	0	0	0	0	0
	0	0	0	0	0	0	0	0	0	0	0	0	0	0	0	0	0
	0	0	0	0	0	0	0	0	0	0	0	0	0	0	0	0	0
	0	0	0	0	0	0	0	0	0	0	0	0	0	0	0	0	0
	0	0	0	0	0	0	0	0	0	0	0	0	0	0	0	0	0
	0	0	0	0	0	0	0	0	0	0	0	0	0	0	0	0	0
	0	0	0	0	0	0	0	0	0	0	0	0	0	0	0	0	0
	0	0	0	0	0	0	0	0	0	0	0	0	0	0	0	0	0
	0	0	0	0	0	0	0	0	0	0	0	0	0	0	0	0	0
	0	0	0	0	0	0	0	0	0	0	0	0	0	0	0	0	0
	0	0	0	0	0	0	0	0	0	0	0	0	0	0	0	0	0
	0	0	0	0	0	0	0	0	0	0	0	0	0	0	0	0	0
	0	0	0	0	0	0	0	0	0	0	0	0	0	0	0	0	0
	0	0	0	0	0	0	0	0	0	0	0	0	0	0	0	0	0
	0	0	0	0	0	0	0	0	0	0	0	0	0	0	0	0	0
	0	0	0	0	0	0	0	0	0	0	0	0	0	0	0	0	0
	0	0	0	0	0	0	0	0	0	0	0	0	0	0	0	0	0
	0	0	0	0	0	0	0	0	0	0	0	0	0	0	0	0	0
	0	0	0	0	0	0	0	0	0	0	0	0	0	0	0	0	0
	0	0	0	0	0	0	0	0	0	0	0	0	0	0	0	0	0
	0	0	0	0	0	0	0	0	0	0	0	0	0	0	0	0	0
	0	0	0	0	0	0	0	0	0	0	0	0	0	0	0	0	0
	0	0	0	0	0	0	0	0	0	0	0	0	0	0	0	0	0
	0	0	0	0	0	0	0	0	0	0	0	0	0	0	0	0	0
	0	0	0	0	0	0	0	0	0	0	0	0	0	0	0	0	0
	0	0	0	0	0	0	0	0	0	0	0	0	0	0	0	0	0
	0	0	0	0	0	0	0	0	0	0	0	0	0	0	0	0	0
	0	0	0	0	0	0	0	0	0	0	0	0	0	0	0	0	0
	0	0	0	0	0	0	0	0	0	0	0	0	0	0	0	0	0
	0	0	0	0	0	0	0	0	0	0	0	0	0	0	0	0	0
	0	0	0	0	0	0	0	0	0	0	0	0	0	0	0	0	0
	0	0	0	0	0	0	0	0	0	0	0	0	0	0	0	0	0
	0	0	0	0	0	0	0	0	0	0	0	0	0	0	0	0	0
	0	0	0	0	0	0	0	0	0	0	0	0	0	0	0	0	0
	0	0	0	0	0	0	0	0	0	0	0	0	0	0	0	0	0
	0	0	0	0	0	0	0	0	0	0	0	0	0	0	0	0	0
	0	0	0	0	0	0	0	0	0	0	0	0	0	0	0	0	0
	0	0	0	0	0	0	0	0	0	0	0	0	0	0	0	0	0
	0	0	0	0	0	0	0	0	0	0	0	0	0	0	0	0	0
	0	0	0	0	0	0	0	0	0	0	0	0	0	0	0	0	0
	0	0	0	0	0	0	0	0	0	0	0	0	0	0	0	0	0
	0	0	0	0	0	0	0	0	0	0	0	0	0	0	0	0	0
	0	0	0	0	0	0	0	0	0	0	0	0	0	0	0	0	0
	0	0	0	0	0	0	0	0	0	0	0	0	0	0	0	0	0
	0	0	0	0	0	0	0	0	0	0	0	0	0	0	0	0	0
	0	0	0	0	0	0	0	0	0	0	0	0	0	0	0	0	0
	0	0	0	0	0	0	0	0	0	0	0	0	0	0	0	0	0
	0	0	0	0	0	0	0	0	0	0	0	0	0	0	0	0	0
	0	0	0	0	0	0	0	0	0	0	0	0	0	0	0	0	0
	0	0	0	0	0	0	0	0	0	0	0	0	0	0	0	0	0
	0	0	0	0	0	0	0	0	0	0	0	0	0	0	0	0	0
	0	0	0	0	0	0	0	0	0	0	0	0	0	0	0	0	0
	0	0	0	0	0	0	0	0	0	0	0	0	0	0	0	0	0
	0	0	0	0	0	0	0	0	0	0	0	0	0	0	0	0	0
	0	0	0	0	0	0	0	0	0	0	0	0	0	0	0	0	0
	0	0	0	0	0	0	0	0	0	0	0	0	0	0	0	0	0
	0	0	0	0	0	0	0	0	0	0	0	0	0	0	0	0	0
	0	0	0	0	0	0	0	0	0	0	0	0	0	0	0	0	0
	0	0	0	0	0	0	0	0	0	0	0	0	0	0	0	0	0
	0	0	0	0	0	0	0	0	0	0	0	0	0	0	0	0	0
	0	0	0	0	0	0	0	0	0	0	0	0	0	0	0	0	0
	0	0	0	0	0	0	0	0	0	0	0	0	0	0	0	0	0
	0	0	0	0	0	0	0	0	0	0	0	0	0	0	0	0	0
	0	0	0	0	0	0	0	0	0	0	0	0	0	0	0	0	0
	0	0	0	0	0	0	0	0	0	0	0	0	0	0	0	0	0
	0	0	0	0	0	0	0	0	0	0	0	0	0	0	0	0	0
	0	0	0	0	0	0	0	0	0	0	0	0	0	0	0	0	0
	0	0	0	0	0	0	0	0	0	0	0	0	0	0	0	0	0
	0	0	0	0	0	0	0	0	0	0	0	0	0	0	0	0	0
	0	0	0	0	0	0	0	0	0	0	0	0	0	0	0	0	0
	0	0	0	0	0	0	0	0	0	0	0	0	0	0	0	0	0
	0	0	0	0	0	0	0	0	0	0	0	0	0	0	0	0	0
	0	0	0	0	0	0	0	0	0	0	0	0	0	0	0	0	0
	0	0	0	0	0	0	0	0	0	0	0	0	0	0	0	0	0
	0	0	0	0	0	0	0	0	0	0	0	0	0	0	0	0	0
	0	0	0	0	0	0	0	0	0	0	0	0	0	0	0	0	0
	0	0	0	0	0	0	0	0	0	0	0	0	0	0	0	0	0
	0	0	0	0	0	0	0	0	0	0	0	0	0	0	0	0	0
	0	0	0	0	0	0	0	0	0	0	0	0	0	0	0	0	0
	0	0	0	0	0	0	0	0	0	0	0	0	0	0	0	0	0
	0	0	0	0	0	0	0	0	0	0	0	0	0	0	0	0	0
	0	0	0	0	0	0	0	0	0	0	0	0	0	0	0	0	0
	0	0	0	0	0	0	0	0	0	0	0	0	0	0	0	0	0
	0	0	0	0	0	0	0	0	0	0	0	0	0	0	0	0	0
	0	0	0	0	0	0	0	0	0	0	0	0	0	0	0	0	0
	0	0	0	0	0	0	0	0	0	0	0	0	0	0	0	0	0
	0	0	0	0	0	0	0	0	0	0	0	0	0	0	0	0	0
	0	0	0	0	0	0	0	0	0	0	0	0	0	0	0	0	0
	0	0	0	0	0	0	0	0	0	0	0	0	0	0	0	0	0
	0	0	0	0	0	0	0	0	0	0	0	0	0	0	0	0	0
	0	0	0	0	0	0	0	0	0	0	0	0	0	0	0	0	0
	0	0	0	0	0	0	0	0	0	0	0	0	0	0	0	0	0
	0	0	0	0	0	0	0	0	0	0	0	0	0	0	0	0	0
	0	0	0	0	0	0	0	0	0	0	0	0	0	0	0	0	0
	0	0	0	0	0	0	0	0	0	0	0	0	0	0	0	0	0
	0	0	0	0	0	0	0	0	0	0	0	0	0	0	0	0	0
	0	0	0	0	0	0	0	0	0	0	0	0	0	0	0	0	0
	0	0	0	0	0	0	0	0	0	0	0	0	0	0	0	0	0
	0	0	0	0	0	0	0	0	0	0	0	0	0	0	0	0	0
	0	0	0	0	0	0	0	0	0	0	0	0	0	0	0	0	0
	0	0	0	0	0	0	0	0	0	0	0	0	0	0	0	0	0
	0	0	0	0	0	0	0	0	0	0	0	0	0	0	0	0	0
	0	0	0	0	0	0	0	0	0	0	0	0	0	0	0	0	0
	0	0	0	0	0	0	0	0	0	0	0	0	0	0	0	0	0
	0	0	0	0	0	0	0	0	0	0	0	0	0	0	0	0	0
	0	0	0	0	0	0	0	0	0	0	0	0	0	0	0	0	0
	0	0	0	0	0	0	0	0	0	0	0	0	0	0	0	0	0
	0	0	0	0	0	0	0	0	0	0	0	0	0	0	0	0	0
	0	0	0	0	0	0	0	0	0	0	0	0	0	0	0	0	0
	0	0	0	0	0	0	0	0	0	0	0	0	0	0	0	0	0
	0	0	0	0	0	0	0	0	0	0	0	0	0	0	0	0	0
	0	0	0	0	0	0	0	0	0	0	0	0	0	0	0	0	0
	0	0	0	0	0	0	0	0	0	0	0	0	0	0	0	0	0
	0	0	0	0	0	0	0	0	0	0	0	0	0	0	0	0	0
	0	0	0	0	0	0	0	0	0	0	0	0	0	0	0	0	0
	0	0	0	0	0	0	0	0	0	0	0	0	0	0	0	0	0
	0	0	0	0	0	0	0	0	0	0	0	0	0	0	0	0	0
	0	0	0	0	0	0	0	0	0	0	0	0	0	0	0	0	0
	0	0	0	0	0	0	0	0	0	0	0	0	0	0	0	0	0
	0	0	0	0	0	0	0	0	0	0	0	0	0	0	0	0	0
	0	0	0	0	0	0	0	0	0	0	0	0	0	0	0	0	0
	0	0	0	0	0	0	0	0	0	0	0	0	0	0	0	0	0
	0	0	0	0	0	0	0	0	0	0	0	0	0	0	0	0	0
	0	0	0	0	0	0	0	0	0	0	0	0	0	0	0	0	0
	0	0	0	0	0	0	0	0	0	0	0	0	0	0	0	0	0
	0	0	0	0	0	0	0	0	0	0	0	0	0	0	0	0	0
	0	0	0	0	0	0	0	0	0	0	0	0	0	0	0	0	0
	0	0	0	0	0	0	0	0	0	0	0	0	0	0	0	0	0
	0	0	0	0	0	0	0	0	0	0	0	0	0	0	0	0	0
	0	0	0	0	0	0	0	0	0	0	0	0	0	0	0	0	0
	0	0	0	0	0	0	0	0	0	0	0	0	0	0	0	0	0
	0	0	0	0	0	0	0	0	0	0	0	0	0	0	0	0	0
	0	0	0	0	0	0	0	0	0	0	0	0	0	0	0	0	0
	0	0	0	0	0	0	0	0	0	0	0	0	0	0	0	0	0
	0	0	0	0	0	0	0	0	0	0	0	0	0	0	0	0	0
	0	0	0	0	0	0	0	0	0	0	0	0	0	0	0	0	0
	0	0	0	0	0	0	0	0	0	0	0	0	0	0	0	0	0
	0	0	0	0	0	0	0	0	0	0	0	0	0	0	0	0	0
	0	0	0	0	0	0	0	0	0	0	0	0	0	0	0	0	0
	0	0	0	0	0	0	0	0	0	0	0	0	0	0	0	0	0
	0	0	0	0	0	0	0	0	0	0	0	0	0	0	0	0	0
	0	0	0	0	0	0	0	0	0	0	0	0	0	0	0	0	0
	0	0	0	0	0	0	0	0	0	0	0	0	0	0	0	0	0
	0	0	0	0	0	0	0	0	0	0	0	0	0	0	0	0	0
	0	0	0	0	0	0	0	0	0	0	0	0	0	0	0	0	0
	0	0	0	0	0	0	0	0	0	0	0	0	0	0	0	0	0
	0	0	0	0	0	0	0	0	0	0	0	0	0	0	0	0	0
	0	0	0	0	0	0	0	0	0	0	0	0	0	0	0	0	0
	0	0	0	0	0	0	0	0	0	0	0	0	0	0	0	0	0
	0	0	0	0	0	0	0	0	0	0	0	0	0	0	0	0	0
	0	0	0	0	0	0	0	0	0	0	0	0	0	0	0	0	0
	0	0	0	0	0	0	0	0	0	0	0	0	0	0	0	0	0
	0	0	0	0	0	0	0	0	0	0	0	0	0	0	0	0	0
	0	0	0	0	0	0	0	0	0	0	0	0	0	0	0	0	0
	0	0	0	0	0	0	0	0	0	0	0	0	0	0	0	0	0
	0	0	0	0	0	0	0	0	0	0	0	0	0	0	0	0	0
	0	0	0	0	0	0	0	0	0	0	0	0	0	0	0	0	0
	0	0	0	0	0	0	0	0	0	0	0	0	0	0	0	0	0
	0	0	0	0	0	0	0	0	0	0	0	0	0	0	0	0	0
	0	0	0	0	0	0	0	0	0	0	0	0	0	0	0	0	0
	0	0	0	0	0	0	0	0	0	0	0	0	0	0	0	0	0
	0	0	0	0	0	0	0	0	0	0	0	0	0	0	0	0	0
	0	0	0	0	0	0	0	0	0	0	0	0	0	0	0	0	0
	0	0	0	0	0	0	0	0	0	0	0	0	0	0	0	0	0
	0	0	0	0	0	0	0	0	0	0	0	0	0	0	0	0	0
	0	0	0	0	0	0	0	0	0	0	0	0	0	0	0	0	0
	0	0	0	0	0	0	0	0	0	0	0	0	0	0	0	0	0
	0	0	0	0	0	0	0	0	0	0	0	0	0	0	0	0	0
	0	0	0	0	0	0	0	0	0	0	0	0	0	0	0	0	0
	0	0	0	0	0	0	0	0	0	0	0	0	0	0	0	0	0
	0	0	0	0	0	0	0	0	0	0	0	0	0	0	0	0	0
	0	0	0	0	0	0	0	0	0	0	0	0	0	0	0	0	0
	0	0	0	0	0	0	0	0	0	0	0	0	0	0	0	0	0
	0	0	0	0	0	0	0	0	0	0	0	0	0	0	0	0	0
	0	0	0	0	0	0	0	0	0	0	0	0	0	0	0	0	0
	0	0	0	0	0	0	0	0	0	0	0	0	0	0	0	0	0
	0	0	0	0	0	0	0	0	0	0	0	0	0	0	0	0	0
	0	0	0	0	0	0	0	0	0	0	0	0	0	0	0	0	0
	0	0	0	0	0	0	0	0	0	0	0	0	0	0	0	0	0
	0	0	0	0	0	0	0	0	0	0	0	0	0	0	0	0	0
	0	0	0	0	0	0	0	0	0	0	0	0	0	0	0	0	0
	0	0	0	0	0	0	0	0	0	0	0	0	0	0	0	0	0
	0	0	0	0	0	0	0	0	0	0	0	0	0	0	0	0	0
	0	0	0	0	0	0	0	0	0	0	0	0	0	0	0	0	0
	0	0	0	0	0	0	0	0	0	0	0	0	0	0	0	0	0
	0	0	0	0	0	0	0	0	0	0	0	0	0	0	0	0	0
	0	0	0	0	0	0	0	0	0	0	0	0	0	0	0	0	0
	0	0	0	0	0	0	0	0	0	0	0	0	0	0	0	0	0
	0	0	0	0	0	0	0	0	0	0	0	0	0	0	0	0	0
	0	0	0	0	0	0	0	0	0	0	0	0	0	0	0	0	0
	0	0	0	0	0	0	0	0	0	0	0	0	0	0	0	0	0
	0	0	0	0	0	0	0	0	0	0	0	0	0	0	0	0	0
	0	0	0	0	0	0	0	0	0	0	0	0	0	0	0	0	0
	0	0	0	0	0	0	0	0	0	0	0	0	0	0	0	0	0
	0	0	0	0	0	0	0	0	0	0	0	0	0	0	0	0	0
	0	0	0	0	0	0	0	0	0	0	0	0	0	0	0	0	0
	0	0	0	0	0	0	0	0	0	0	0	0	0	0	0	0	0
	0	0	0	0	0	0	0	0	0	0	0	0	0	0	0	0	0
	0	0	0	0	0	0	0	0	0	0	0	0	0	0	0	0	0
	0	0	0	0	0	0	0	0	0	0	0	0	0	0	0	0	0
	0	0	0	0	0	0	0	0	0	0	0	0	0	0	0	0	0
	0	0	0	0	0	0	0	0	0	0	0	0	0	0	0	0	0
	0	0	0	0	0	0	0	0	0	0	0	0	0	0	0	0	0
	0	0	0	0	0	0	0	0	0	0	0	0	0	0	0	0	0
	0	0	0	0	0	0	0	0	0	0	0	0	0	0	0	0	0
	0	0	0	0	0	0	0	0	0	0	0	0	0	0	0	0	0
	0	0	0	0	0	0	0	0	0	0	0	0	0	0	0	0	0
	0	0	0	0	0	0	0	0	0	0	0	0	0	0	0	0	0
	0	0	0	0	0	0	0	0	0	0	0	0	0	0	0	0	0
	0	0	0	0	0	0	0	0	0	0	0	0	0	0	0	0	0
	0	0	0	0	0	0	0	0	0	0	0	0	0	0	0	0	0
	0	0	0	0	0	0	0	0	0	0	0	0	0	0	0	0	0
	0	0	0	0	0	0	0	0	0	0	0	0	0	0	0	0	0
	0	0	0	0	0	0	0	0	0	0	0	0	0	0	0	0	0
	0	0	0	0	0	0	0	0	0	0	0	0	0	0	0	0	0
	0	0	0	0	0	0	0	0	0	0	0	0	0	0	0	0	0
	0	0	0	0	0	0	0	0	0	0	0	0	0	0	0	0	0
	0	0	0	0	0	0	0	0	0	0	0	0	0	0	0	0	0
	0	0	0	0	0	0	0	0	0	0	0	0	0	0	0	0	0
	0	0	0	0	0	0	0	0	0	0	0	0	0	0	0	0	0
	0	0	0	0	0	0	0	0	0	0	0	0	0	0	0	0	0
	0	0	0	0	0	0	0	0	0	0	0	0	0	0	0	0	0
	0	0	0	0	0	0	0	0	0	0	0	0	0	0	0	0	0
	0	0	0	0	0	0	0	0	0	0	0	0	0	0	0	0	0
	0	0	0	0	0	0	0	0	0	0	0	0	0	0	0	0	0
	0	0	0	0	0	0	0	0	0	0	0	0	0	0	0	0	0
	0	0	0	0	0	0	0	0	0	0	0	0	0	0	0	0	0
	0	0	0	0	0	0	0	0	0	0	0	0	0	0	0	0	0
	0	0	0	0	0	0	0	0	0	0	0	0	0	0	0	0	0
	0	0	0	0	0	0	0	0	0	0	0	0	0	0	0	0	0
	0	0	0	0	0	0	0	0	0	0	0	0	0	0	0	0	0
	0	0	0	0	0	0	0	0	0	0	0	0	0	0	0	0	0
	0	0	0	0	0	0	0	0	0	0	0	0	0	0	0	0	0
	0	0	0	0	0	0	0	0	0	0	0	0	0	0	0	0	0
	0	0	0	0	0	0	0	0	0	0	0	0	0	0	0	0	0
	0	0	0	0	0	0	0	0	0	0	0	0	0	0	0	0	0
	0	0	0	0	0	0	0	0	0	0	0	0	0	0	0	0	0
	0	0	0	0	0	0	0	0	0	0	0	0	0	0	0	0	0
	0	0	0	0	0	0	0	0	0	0	0	0	0	0	0	0	0
	0	0	0	0	0	0	0	0	0	0	0	0	0	0	0	0	0
	0	0	0	0	0	0	0	0	0	0	0	0	0	0	0	0	0
	0	0	0	0	0	0	0	0	0	0	0	0	0	0	0	0	0
	0	0	0	0	0	0	0	0	0	0	0	0	0	0	0	0	0
	0	0	0	0	0	0	0	0	0	0	0	0	0	0	0	0	0
	0	0	0	0	0	0	0	0	0	0	0	0	0	0	0	0	0
	0	0	0	0	0	0	0	0	0	0	0	0	0	0	0	0	0
	0	0	0	0	0	0	0	0	0	0	0	0	0	0	0	0	0
	0	0	0	0	0	0	0	0	0	0	0	0	0	0	0	0	0
	0	0	0	0	0	0	0	0	0	0	0	0	0	0	0	0	0
	0	0	0	0	0	0	0	0	0	0	0	0	0	0	0	0	0
	0	0	0	0	0	0	0	0	0	0	0	0	0	0	0	0	0
	0	0	0	0	0	0	0	0	0	0	0	0	0	0	0	0	0
	0	0	0	0	0	0	0	0	0	0	0	0	0	0	0	0	0
	0	0	0	0	0	0	0	0	0	0	0	0	0	0	0	0	0
	0	0	0	0	0	0	0	0	0	0	0	0	0	0	0	0	0
	0	0	0	0	0	0	0	0	0	0	0	0	0	0	0	0	0
	0	0	0	0	0	0	0	0	0	0	0	0	0	0	0	0	0
	0	0	0	0	0	0	0	0	0	0	0	0	0	0	0	0	0
	0	0	0	0	0	0	0	0	0	0	0	0	0	0	0	0	0
	0	0	0	0	0	0	0	0	0	0	0	0	0	0	0	0	0
	0	0	0	0	0	0	0	0	0	0	0	0	0	0	0	0	0
	0	0	0	0	0	0	0	0	0	0	0	0	0	0	0	0	0
	0	0	0	0	0	0	0	0	0	0	0	0	0	0	0	0	0
	0	0	0	0	0	0	0	0	0	0	0	0	0	0	0	0	0
	0	0	0	0	0	0	0	0	0	0	0	0	0	0	0	0	0
	0	0	0	0	0	0	0	0	0	0	0	0	0	0	0	0	0
	0	0	0	0	0	0	0	0	0	0	0	0	0	0	0	0	0
	0	0	0	0	0	0	0	0	0	0	0	0	0	0	0	0	0
	0	0	0	0	0	0	0	0	0	0	0	0	0	0	0	0	0
	0	0	0	0	0	0	0	0	0	0	0	0	0	0	0	0	0
	0	0	0	0	0	0	0	0	0	0	0	0	0	0	0	0	0
	0	0	0	0	0	0	0	0	0	0	0	0	0	0	0	0	0
	0	0	0	0	0	0	0	0	0	0	0	0	0	0	0	0	0
	0	0	0	0	0	0	0	0	0	0	0	0	0	0	0	0	0
	0	0	0	0	0	0	0	0	0	0	0	0	0	0	0	0	0
	0	0	0	0	0	0	0	0	0	0	0	0	0	0	0	0	0
	0	0	0	0	0	0	0	0	0	0	0	0	0	0	0	0	0
	0	0	0	0	0	0	0	0	0	0	0	0	0	0	0	0	0
	0	0	0	0	0	0	0	0	0	0	0	0	0	0	0	0	0
	0	0	0	0	0	0	0	0	0	0	0	0	0	0	0	0	0
	0	0	0	0	0	0	0	0	0	0	0	0	0	0	0	0	0
	0	0	0	0	0	0	0	0	0	0	0	0	0	0	0	0	0
	0	0	0	0	0	0	0	0	0	0	0	0	0	0	0	0	0
	0	0	0	0	0	0	0	0	0	0	0	0	0	0	0	0	0
	0	0	0	0	0	0	0	0	0	0	0	0	0	0	0	0	0
	0	0	0	0	0	0	0	0	0	0	0	0	0	0	0	0	0
	0	0	0	0	0	0	0	0	0	0	0	0	0	0	0	0	0
	0	0	0	0	0	0	0	0	0	0	0	0	0	0	0	0	0
	0	0	0	0	0	0	0	0	0	0	0	0	0	0	0	0	0
	0	0	0	0	0	0	0	0	0	0	0	0	0	0	0	0	0
	0	0	0	0	0	0	0	0	0	0	0	0	0	0	0	0	0
	0	0	0	0	0	0	0	0	0	0	0	0	0	0	0	0	0
	0	0	0	0	0	0	0	0	0	0	0	0	0	0	0	0	0
	0	0	0	0	0	0	0	0	0	0	0	0	0	0	0	0	0
	0	0	0	0	0	0	0	0	0	0	0	0	0	0	0	0	0
	0	0	0	0	0	0	0	0	0	0	0	0	0	0	0	0	0
	0	0	0	0	0	0	0	0	0	0	0	0	0	0	0	0	0
	0	0	0	0	0	0	0	0	0	0	0	0	0	0	0	0	0
	0	0	0	0	0	0	0	0	0	0	0	0	0	0	0	0	0
	0	0	0	0	0	0	0	0	0	0	0	0	0	0	0	0	0
	0	0	0	0	0	0	0	0	0	0	0	0	0	0	0	0	0
	0	0	0	0	0	0	0	0	0	0	0	0	0	0	0	0	0
	0	0	0	0	0	0	0	0	0	0	0	0	0	0	0	0	0
	0	0	0	0	0	0	0	0	0	0	0	0	0	0	0	0	0
	0	0	0	0	0	0	0	0	0	0	0	0	0	0	0	0	0
	0	0	0	0	0	0	0	0	0	0	0	0	0	0	0	0	0
	0	0	0	0	0	0	0	0	0	0	0	0	0	0	0	0	0
	0	0	0	0	0	0	0	0	0	0	0	0	0	0	0	0	0
	0	0	0	0	0	0	0	0	0	0	0	0	0	0	0	0	0
	0	0	0	0	0	0	0	0	0	0	0	0	0	0	0	0	0
	0	0	0	0	0	0	0	0	0	0	0	0	0	0	0	0	0
	0	0	0	0	0	0	0	0	0	0	0	0	0	0	0	0	0
	0	0	0	0	0	0	0	0	0	0	0	0	0	0	0	0	0
	0	0	0	0	0	0	0	0	0	0	0	0	0	0	0	0	0
	0	0	0	0	0	0	0	0	0	0	0	0	0	0	0	0	0
	0	0	0	0	0	0	0	0	0	0	0	0	0	0	0	0	0
	0	0	0	0	0	0	0	0	0	0	0	0	0	0	0	0	0
	0	0	0	0	0	0	0	0	0	0	0	0	0	0	0	0	0
	0	0	0	0	0	0	0	0	0	0	0	0	0	0	0	0	0
	0	0	0	0	0	0	0	0	0	0	0	0	0	0	0	0	0
	0	0	0	0	0	0	0	0	0	0	0	0	0	0	0	0	0
	0	0	0	0	0	0	0	0	0	0	0	0	0	0	0	0	0
	0	0	0	0	0	0	0	0	0	0	0	0	0	0	0	0	0
	0	0	0	0	0	0	0	0	0	0	0	0	0	0	0	0	0
	0	0	0	0	0	0	0	0	0	0	0	0	0	0	0	0	0
	0	0	0	0	0	0	0	0	0	0	0	0	0	0	0	0	0
	0	0	0	0	0	0	0	0	0	0	0	0	0	0	0	0	0
	0	0	0	0	0	0	0	0	0	0	0	0	0	0	0	0	0
	0	0	0	0	0	0	0	0	0	0	0	0	0	0	0	0	0
	0	0	0	0	0	0	0	0	0	0	0	0	0	0	0	0	0
	0	0	0	0	0	0	0	0	0	0	0	0	0	0	0	0	0
	0	0	0	0	0	0	0	0	0	0	0	0	0	0	0	0	0
	0	0	0	0	0	0	0	0	0	0	0	0	0	0	0	0	0
	0	0	0	0	0	0	0	0	0	0	0	0	0	0	0	0	0
	0	0	0	0	0	0	0	0	0	0	0	0	0	0	0	0	0
	0	0	0	0	0	0	0	0	0	0	0	0	0	0	0	0	0
	0	0	0	0	0	0	0	0	0	0	0	0	0	0	0	0	0
	0	0	0	0	0	0	0	0	0	0	0	0	0	0	0	0	0
	0	0	0	0	0	0	0	0	0	0	0	0	0	0	0	0	0
	0	0	0	0	0	0	0	0	0	0	0	0	0	0	0	0	0
	0	0	0	0	0	0	0	0	0	0	0	0	0	0	0	0	0
	0	0	0	0	0	0	0	0	0	0	0	0	0	0	0	0	0
	0	0	0	0	0	0	0	0	0	0	0	0	0	0	0	0	0
	0	0	0	0	0	0	0	0	0	0	0	0	0	0	0	0	0
	0	0	0	0	0	0	0	0	0	0	0	0	0	0	0	0	0
	0	0	0	0	0	0	0	0	0	0	0	0	0	0	0	0	0
	0	0	0	0	0	0	0	0	0	0	0	0	0	0	0	0	0
	0	0	0	0	0	0	0	0	0	0	0	0	0	0	0	0	0
	0	0	0	0	0	0	0	0	0	0	0	0	0	0	0	0	0
	0	0	0	0	0	0	0	0	0	0	0	0	0	0	0	0	0
	0	0	0	0	0	0	0	0	0	0	0	0	0	0	0	0	0
	0	0	0	0	0	0	0	0	0	0	0	0	0	0	0	0	0
	0	0	0	0	0	0	0	0	0	0	0	0	0	0	0	0	0
	0	0	0	0	0	0	0	0	0	0	0	0	0	0	0	0	0
	0	0	0	0	0	0	0	0	0	0	0	0	0	0	0	0	0
	0	0	0	0	0	0	0	0	0	0	0	0	0	0	0	0	0
	0	0	0	0	0	0	0	0	0	0	0	0	0	0	0	0	0
	0	0	0	0	0	0	0	0	0	0	0	0	0	0	0	0	0
	0	0	0	0	0	0	0	0	0	0	0	0	0	0	0	0	0
	0	0	0	0	0	0	0	0	0	0	0	0	0	0	0	0	0
	0	0	0	0	0	0	0	0	0	0	0	0	0	0	0	0	0
	0	0	0	0	0	0	0	0	0	0	0	0	0	0	0	0	0
	0	0	0	0	0	0	0	0	0	0	0	0	0	0	0	0	0
	0	0	0	0	0	0	0	0	0	0	0	0	0	0	0	0	0
	0	0	0	0	0	0	0	0	0	0	0	0	0	0	0	0	0
	0	0	0	0	0	0	0	0	0	0	0	0	0	0	0	0	0
	0	0	0	0	0	0	0	0	0	0	0	0	0	0	0	0	0
	0	0	0	0	0	0	0	0	0	0	0	0	0	0	0	0	0
	0	0	0	0	0	0	0	0	0	0	0	0	0	0	0	0	0
	0	0	0	0	0	0	0	0	0	0	0	0	0	0	0	0	0
	0	0	0	0	0	0	0	0	0	0	0	0	0	0	0	0	0
	0	0	0	0	0	0	0	0	0	0	0	0	0	0	0	0	0
	0	0	0	0	0	0	0	0	0	0	0	0	0	0	0	0	0
	0	0	0	0	0	0	0	0	0	0	0	0	0	0	0	0	0
	0	0	0	0	0	0	0	0	0	0	0	0	0	0	0	0	0
	0	0	0	0	0	0	0	0	0	0	0	0	0	0	0	0	0
	0	0	0	0	0	0	0	0	0	0	0	0	0	0	0	0	0
	0	0	0	0	0	0	0	0	0	0	0	0	0	0	0	0	0
	0	0	0	0	0	0	0	0	0	0	0	0	0	0	0	0	0
	0	0	0	0	0	0	0	0	0	0	0	0	0	0	0	0	0
	0	0	0	0	0	0	0	0	0	0	0	0	0	0	0	0	0
	0	0	0	0	0	0	0	0	0	0	0	0	0	0	0	0	0
	0	0	0	0	0	0	0	0	0	0	0	0	0	0	0	0	0
	0	0	0	0	0	0	0	0	0	0	0	0	0	0	0	0	0
	0	0	0	0	0	0	0	0	0	0	0	0	0	0	0	0	0
	0	0	0	0	0	0	0	0	0	0	0	0	0	0	0	0	0
	0	0	0	0	0	0	0	0	0	0	0	0	0	0	0	0	0
	0	0	0	0	0	0	0	0	0	0	0	0	0	0	0	0	0
	0	0	0	0	0	0	0	0	0	0	0	0	0	0	0	0	0
	0	0	0	0	0	0	0	0	0	0	0	0	0	0	0	0	0
	0	0	0	0	0	0	0	0	0	0	0	0	0	0	0	0	0
	0	0	0	0	0	0	0	0	0	0	0	0	0	0	0	0	0
	0	0	0	0	0	0	0	0	0	0	0	0	0	0	0	0	0
	0	0	0	0	0	0	0	0	0	0	0	0	0	0	0	0	0
	0	0	0	0	0	0	0	0	0	0	0	0	0	0	0	0	0
	0	0	0	0	0	0	0	0	0	0	0	0	0	0	0	0	0
	0	0	0	0	0	0	0	0	0	0	0	0	0	0	0	0	0
	0	0	0	0	0	0	0	0	0	0	0	0	0	0	0	0	0
	0	0	0	0	0	0	0	0	0	0	0	0	0	0	0	0	0
	0	0	0	0	0	0	0	0	0	0	0	0	0	0	0	0	0
	0	0	0	0	0	0	0	0	0	0	0	0	0	0	0	0	0
	0	0	0	0	0	0	0	0	0	0	0	0	0	0	0	0	0
	0	0	0	0	0	0	0	0	0	0	0	0	0	0	0	0	0
	0	0	0	0	0	0	0	0	0	0	0	0	0	0	0	0	0
	0	0	0	0	0	0	0	0	0	0	0	0	0	0	0	0	0
	0	0	0	0	0	0	0	0	0	0	0	0	0	0	0	0	0
	0	0	0	0	0	0	0	0	0	0	0	0	0	0	0	0	0
	0	0	0	0	0	0	0	0	0	0	0	0	0	0	0	0	0
	0	0	0	0	0	0	0	0	0	0	0	0	0	0	0	0	0
	0	0	0	0	0	0	0	0	0	0	0	0	0	0	0	0	0
	0	0	0	0	0	0	0	0	0	0	0	0	0	0	0	0	0
	0	0	0	0	0	0	0	0	0	0	0	0	0	0	0	0	0
	0	0	0	0	0	0	0	0	0	0	0	0	0	0	0	0	0
	0	0	0	0	0	0	0	0	0	0	0	0	0	0	0	0	0
	0	0	0	0	0	0	0	0	0	0	0	0	0	0	0	0	0
	0	0	0	0	0	0	0	0	0	0	0	0	0	0	0	0	0
	0	0	0	0	0	0	0	0	0	0	0	0	0	0	0	0	0
	0	0	0	0	0	0	0	0	0	0	0	0	0	0	0	0	0
	0	0	0	0	0	0	0	0	0	0	0	0	0	0	0	0	0
	0	0	0	0	0	0	0	0	0	0	0	0	0	0	0	0	0
	0	0	0	0	0	0	0	0	0	0	0	0	0	0	0	0	0
	0	0	0	0	0	0	0	0	0	0	0	0	0	0	0	0	0
	0	0	0	0	0	0	0	0	0	0	0	0	0	0	0	0	0
	0	0	0	0	0	0	0	0	0	0	0	0	0	0	0	0	0
	0	0	0	0	0	0	0	0	0	0	0	0	0	0	0	0	0
	0	0	0	0	0	0	0	0	0	0	0	0	0	0	0	0	0
	0	0	0	0	0	0	0	0	0	0	0	0	0	0	0	0	0
	0	0	0	0	0	0	0	0	0	0	0	0	0	0	0	0	0
	0	0	0	0	0	0	0	0	0	0	0	0	0	0	0	0	0
	0	0	0	0	0	0	0	0	0	0	0	0	0	0	0	0	0
	0	0	0	0	0	0	0	0	0	0	0	0	0	0	0	0	0
	0	0	0	0	0	0	0	0	0	0	0	0	0	0	0	0	0
	0	0	0	0	0	0	0	0	0	0	0	0	0	0	0	0	0
	0	0	0	0	0	0	0	0	0	0	0	0	0	0	0	0	0
	0	0	0	0	0	0	0	0	0	0	0	0	0	0	0	0	0
	0	0	0	0	0	0	0	0	0	0	0	0	0	0	0	0	0
	0	0	0	0	0	0	0	0	0	0	0	0	0	0	0	0	0
	0	0	0	0	0	0	0	0	0	0	0	0	0	0	0	0	0
	0	0	0	0	0	0	0	0	0	0	0	0	0	0	0	0	0
	0	0	0	0	0	0	0	0	0	0	0	0	0	0	0	0	0
	0	0	0	0	0	0	0	0	0	0	0	0	0	0	0	0	0
	0	0	0	0	0	0	0	0	0	0	0	0	0	0	0	0	0
	0	0	0	0	0	0	0	0	0	0	0	0	0	0	0	0	0
	0	0	0	0	0	0	0	0	0	0	0	0	0	0	0	0	0
	0	0	0	0	0	0	0	0	0	0	0	0	0	0	0	0	0
	0	0	0	0	0	0	0	0	0	0	0	0	0	0	0	0	0
	0	0	0	0	0	0	0	0	0	0	0	0	0	0	0	0	0
	0	0	0	0	0	0	0	0	0	0	0	0	0	0	0	0	0
	0	0	0	0	0	0	0	0	0	0	0	0	0	0	0	0	0
	0	0	0	0	0	0	0	0	0	0	0	0	0	0	0	0	0
	0	0	0	0	0	0	0	0	0	0	0	0	0	0	0	0	0
	0	0	0	0	0	0	0	0	0	0	0	0	0	0	0	0	0
	0	0	0	0	0	0	0	0	0	0	0	0	0	0	0	0	0
	0	0	0	0	0	0	0	0	0	0	0	0	0	0	0	0	0
	0	0	0	0	0	0	0	0	0	0	0	0	0	0	0	0	0
	0	0	0	0	0	0	0	0	0	0	0	0	0	0	0	0	0
	0	0	0	0	0	0	0	0	0	0	0	0	0	0	0	0	0
	0	0	0	0	0	0	0	0	0	0	0	0	0	0	0	0	0
	0	0	0	0	0	0	0	0	0	0	0	0	0	0	0	0	0
	0	0	0	0	0	0	0	0	0	0	0	0	0	0	0	0	0
	0	0	0	0	0	0	0	0	0	0	0	0	0	0	0	0	0
	0	0	0	0	0	0	0	0	0	0	0	0	0	0	0	0	0
	0	0	0	0	0	0	0	0	0	0	0	0	0	0	0	0	0
	0	0	0	0	0	0	0	0	0	0	0	0	0	0	0	0	0
	0	0	0	0	0	0	0	0	0	0	0	0	0	0	0	0	0
	0	0	0	0	0	0	0	0	0	0	0	0	0	0	0	0	0
	0	0	0	0	0	0	0	0	0	0	0	0	0	0	0	0	0
	0	0	0	0	0	0	0	0	0	0	0	0	0	0	0	0	0
	0	0	0	0	0	0	0	0	0	0	0	0	0	0	0	0	0
	0	0	0	0	0	0	0	0	0	0	0	0	0	0	0	0	0
	0	0	0	0	0	0	0	0	0	0	0	0	0	0	0	0	0
	0	0	0	0	0	0	0	0	0	0	0	0	0	0	0	0	0
	0	0	0	0	0	0	0	0	0	0	0	0	0	0	0	0	0
	0	0	0	0	0	0	0	0	0	0	0	0	0	0	0	0	0
	0	0	0	0	0	0	0	0	0	0	0	0	0	0	0	0	0
	0	0	0	0	0	0	0	0	0	0	0	0	0	0	0	0	0
	0	0	0	0	0	0	0	0	0	0	0	0	0	0	0	0	0
	0	0	0	0	0	0	0	0	0	0	0	0	0	0	0	0	0
	0	0	0	0	0	0	0	0	0	0	0	0	0	0	0	0	0
	0	0	0	0	0	0	0	0	0	0	0	0	0	0	0	0	0
	0	0	0	0	0	0	0	0	0	0	0	0	0	0	0	0	0
	0	0	0	0	0	0	0	0	0	0	0	0	0	0	0	0	0
	0	0	0	0	0	0	0	0	0	0	0	0	0	0	0	0	0
	0	0	0	0	0	0	0	0	0	0	0	0	0	0	0	0	0
	0	0	0	0	0	0	0	0	0	0	0	0	0	0	0	0	0
	0	0	0	0	0	0	0	0	0	0	0	0	0	0	0	0	0
	0	0	0	0	0	0	0	0	0	0	0	0	0	0	0	0	0
	0	0	0	0	0	0	0	0	0	0	0	0	0	0	0	0	0
	0	0	0	0	0	0	0	0	0	0	0	0	0	0	0	0	0
	0	0	0	0	0	0	0	0	0	0	0	0	0	0	0	0	0
	0	0	0	0	0	0	0	0	0	0	0	0	0	0	0	0	0
	0	0	0	0	0	0	0	0	0	0	0	0	0	0	0	0	0
	0	0	0	0	0	0	0	0	0	0	0	0	0	0	0	0	0
	0	0	0	0	0	0	0	0	0	0	0	0	0	0	0	0	0
	0	0	0	0	0	0	0	0	0	0	0	0	0	0	0	0	0
	0	0	0	0	0	0	0	0	0	0	0	0	0	0	0	0	0
	0	0	0	0	0	0	0	0	0	0	0	0	0	0	0	0	0
	0	0	0	0	0	0	0	0	0	0	0	0	0	0	0	0	0
	0	0	0	0	0	0	0	0	0	0	0	0	0	0	0	0	0
	0	0	0	0	0	0	0	0	0	0	0	0	0	0	0	0	0
	0	0	0	0	0	0	0	0	0	0	0	0	0	0	0	0	0
	0	0	0	0	0	0	0	0	0	0	0	0	0	0	0	0	0
	0	0	0	0	0	0	0	0	0	0	0	0	0	0	0	0	0
	0	0	0	0	0	0	0	0	0	0	0	0	0	0	0	0	0
	0	0	0	0	0	0	0	0	0	0	0	0	0	0	0	0	0
	0	0	0	0	0	0	0	0	0	0	0	0	0	0	0	0	0
	0	0	0	0	0	0	0	0	0	0	0	0	0	0	0	0	0
	0	0	0	0	0	0	0	0	0	0	0	0	0	0	0	0	0
	0	0	0	0	0	0	0	0	0	0	0	0	0	0	0	0	0
	0	0	0	0	0	0	0	0	0	0	0	0	0	0	0	0	0
	0	0	0	0	0	0	0	0	0	0	0	0	0	0	0	0	0
	0	0	0	0	0	0	0	0	0	0	0	0	0	0	0	0	0
	0	0	0	0	0	0	0	0	0	0	0	0	0	0	0	0	0
	0	0	0	0	0	0	0	0	0	0	0	0	0	0	0	0	0
	0	0	0	0	0	0	0	0	0	0	0	0	0	0	0	0	0
	0	0	0	0	0	0	0	0	0	0	0	0	0	0	0	0	0
	0	0	0	0	0	0	0	0	0	0	0	0	0	0	0	0	0
	0	0	0	0	0	0	0	0	0	0	0	0	0	0	0	0	0
	0	0	0	0	0	0	0	0	0	0	0	0	0	0	0	0	0
	0	0	0	0	0	0	0	0	0	0	0	0	0	0	0	0	0
	0	0	0	0	0	0	0	0	0	0	0	0	0	0	0	0	0
	0	0	0	0	0	0	0	0	0	0	0	0	0	0	0	0	0
	0	0	0	0	0	0	0	0	0	0	0	0	0	0	0	0	0
	0	0	0	0	0	0	0	0	0	0	0	0	0	0	0	0	0
	0	0	0	0	0	0	0	0	0	0	0	0	0	0	0	0	0
	0	0	0	0	0	0	0	0	0	0	0	0	0	0	0	0	0
	0	0	0	0	0	0	0	0	0	0	0	0	0	0	0	0	0
	0	0	0	0	0	0	0	0	0	0	0	0	0	0	0	0	0
	0	0	0	0	0	0	0	0	0	0	0	0	0	0	0	0	0
	0	0	0	0	0	0	0	0	0	0	0	0	0	0	0	0	0
	0	0	0	0	0	0	0	0	0	0	0	0	0	0	0	0	0
	0	0	0	0	0	0	0	0	0	0	0	0	0	0	0	0	0
	0	0	0	0	0	0	0	0	0	0	0	0	0	0	0	0	0
	0	0	0	0	0	0	0	0	0	0	0	0	0	0	0	0	0
	0	0	0	0	0	0	0	0	0	0	0	0	0	0	0	0	0
	0	0	0	0	0	0	0	0	0	0	0	0	0	0	0	0	0
	0	0	0	0	0	0	0	0	0	0	0	0	0	0	0	0	0
	0	0	0	0	0	0	0	0	0	0	0	0	0	0	0	0	0
	0	0	0	0	0	0	0	0	0	0	0	0	0	0	0	0	0
	0	0	0	0	0	0	0	0	0	0	0	0	0	0	0	0	0
	0	0	0	0	0	0	0	0	0	0	0	0	0	0	0	0	0
	0	0	0	0	0	0	0	0	0	0	0	0	0	0	0	0	0
	0	0	0	0	0	0	0	0	0	0	0	0	0	0	0	0	0
	0	0	0	0	0	0	0	0	0	0	0	0	0	0	0	0	0
	0	0	0	0	0	0	0	0	0	0	0	0	0	0	0	0	0
	0	0	0	0	0	0	0	0	0	0	0	0	0	0	0	0	0
	0	0	0	0	0	0	0	0	0	0	0	0	0	0	0	0	0
	0	0	0	0	0	0	0	0	0	0	0	0	0	0	0	0	0
	0	0	0	0	0	0	0	0	0	0	0	0	0	0	0	0	0
	0	0	0	0	0	0	0	0	0	0	0	0	0	0	0	0	0
	0	0	0	0	0	0	0	0	0	0	0	0	0	0	0	0	0
	0	0	0	0	0	0	0	0	0	0	0	0	0	0	0	0	0
	0	0	0	0	0	0	0	0	0	0	0	0	0	0	0	0	0
	0	0	0	0	0	0	0	0	0	0	0	0	0	0	0	0	0
	0	0	0	0	0	0	0	0	0	0	0	0	0	0	0	0	0
	0	0	0	0	0	0	0	0	0	0	0	0	0	0	0	0	0
	0	0	0	0	0	0	0	0	0	0	0	0	0	0	0	0	0
	0	0	0	0	0	0	0	0	0	0	0	0	0	0	0	0	0
	0	0	0	0	0	0	0	0	0	0	0	0	0	0	0	0	0
	0	0	0	0	0	0	0	0	0	0	0	0	0	0	0	0	0
	0	0	0	0	0	0	0	0	0	0	0	0	0	0	0	0	0
	0	0	0	0	0	0	0	0	0	0	0	0	0	0	0	0	0
	0	0	0	0	0	0	0	0	0	0	0	0	0	0	0	0	0
	0	0	0	0	0	0	0	0	0	0	0	0	0	0	0	0	0
	0	0	0	0	0	0	0	0	0	0	0	0	0	0	0	0	0
	0	0	0	0	0	0	0	0	0	0	0	0	0	0	0	0	0
	0	0	0	0	0	0	0	0	0	0	0	0	0	0	0	0	0
	0	0	0	0	0	0	0	0	0	0	0	0	0	0	0	0	0
	0	0	0	0	0	0	0	0	0	0	0	0	0	0	0	0	0
	0	0	0	0	0	0	0	0	0	0	0	0	0	0	0	0	0
	0	0	0	0	0	0	0	0	0	0	0	0	0	0	0	0	0
	0	0	0	0	0	0	0	0	0	0	0	0	0	0	0	0	0
	0	0	0	0	0	0	0	0	0	0	0	0	0	0	0	0	0
	0	0	0	0	0	0	0	0	0	0	0	0	0	0	0	0	0
	0	0	0	0	0	0	0	0	0	0	0	0	0	0	0	0	0
	0	0	0	0	0	0	0	0	0	0	0	0	0	0	0	0	0
	0	0	0	0	0	0	0	0	0	0	0	0	0	0	0	0	0
	0	0	0	0	0	0	0	0	0	0	0	0	0	0	0	0	0
	0	0	0	0	0	0	0	0	0	0	0	0	0	0	0	0	0
	0	0	0	0	0	0	0	0	0	0	0	0	0	0	0	0	0
	0	0	0	0	0	0	0	0	0	0	0	0	0	0	0	0	0
	0	0	0	0	0	0	0	0	0	0	0	0	0	0	0	0	0
	0	0	0	0	0	0	0	0	0	0	0	0	0	0	0	0	0
	0	0	0	0	0	0	0	0	0	0	0	0	0	0	0	0	0
	0	0	0	0	0	0	0	0	0	0	0	0	0	0	0	0	0
	0	0	0	0	0	0	0	0	0	0	0	0	0	0	0	0	0
	0	0	0	0	0	0	0	0	0	0	0	0	0	0	0	0	0
	0	0	0	0	0	0	0	0	0	0	0	0	0	0	0	0	0
	0	0	0	0	0	0	0	0	0	0	0	0	0	0	0	0	0
	0	0	0	0	0	0	0	0	0	0	0	0	0	0	0	0	0
	0	0	0	0	0	0	0	0	0	0	0	0	0	0	0	0	0
	0	0	0	0	0	0	0	0	0	0	0	0	0	0	0	0	0
	0	0	0	0	0	0	0	0	0	0	0	0	0	0	0	0	0
	0	0	0	0	0	0	0	0	0	0	0	0	0	0	0	0	0
	0	0	0	0	0	0	0	0	0	0	0	0	0	0	0	0	0
	0	0	0	0	0	0	0	0	0	0	0	0	0	0	0	0	0
	0	0	0	0	0	0	0	0	0	0	0	0	0	0	0	0	0
	0	0	0	0	0	0	0	0	0	0	0	0	0	0	0	0	0
	0	0	0	0	0	0	0	0	0	0	0	0	0	0	0	0	0
	0	0	0	0	0	0	0	0	0	0	0	0	0	0	0	0	0
	0	0	0	0	0	0	0	0	0	0	0	0	0	0	0	0	0
	0	0	0	0	0	0	0	0	0	0	0	0	0	0	0	0	0
	0	0	0	0	0	0	0	0	0	0	0	0	0	0	0	0	0
	0	0	0	0	0	0	0	0	0	0	0	0	0	0	0	0	0
	0	0	0	0	0	0	0	0	0	0	0	0	0	0	0	0	0
	0	0	0	0	0	0	0	0	0	0	0	0	0	0	0	0	0
	0	0	0	0	0	0	0	0	0	0	0	0	0	0	0	0	0
	0	0	0	0	0	0	0	0	0	0	0	0	0	0	0	0	0
	0	0	0	0	0	0	0	0	0	0	0	0	0	0	0	0	0
	0	0	0	0	0	0	0	0	0	0	0	0	0	0	0	0	0
	0	0	0	0	0	0	0	0	0	0	0	0	0	0	0	0	0
	0	0	0	0	0	0	0	0	0	0	0	0	0	0	0	0	0
	0	0	0	0	0	0	0	0	0	0	0	0	0	0	0	0	0
	0	0	0	0	0	0	0	0	0	0	0	0	0	0	0	0	0
	0	0	0	0	0	0	0	0	0	0	0	0	0	0	0	0	0
	0	0	0	0	0	0	0	0	0	0	0	0	0	0	0	0	0
	0	0	0	0	0	0	0	0	0	0	0	0	0	0	0	0	0
	0	0	0	0	0	0	0	0	0	0	0	0	0	0	0	0	0
	0	0	0	0	0	0	0	0	0	0	0	0	0	0	0	0	0
	0	0	0	0	0	0	0	0	0	0	0	0	0	0	0	0	0
	0	0	0	0	0	0	0	0	0	0	0	0	0	0	0	0	0
	0	0	0	0	0	0	0	0	0	0	0	0	0	0	0	0	0
	0	0	0	0	0	0	0	0	0	0	0	0	0	0	0	0	0
	0	0	0	0	0	0	0	0	0	0	0	0	0	0	0	0	0
	0	0	0	0	0	0	0	0	0	0	0	0	0	0	0	0	0
	0	0	0	0	0	0	0	0	0	0	0	0	0	0	0	0	0
	0	0	0	0	0	0	0	0	0	0	0	0	0	0	0	0	0
	0	0	0	0	0	0	0	0	0	0	0	0	0	0	0	0	0
	0	0	0	0	0	0	0	0	0	0	0	0	0	0	0	0	0
	0	0	0	0	0	0	0	0	0	0	0	0	0	0	0	0	0
	0	0	0	0	0	0	0	0	0	0	0	0	0	0	0	0	0
	0	0	0	0	0	0	0	0	0	0	0	0	0	0	0	0	0
	0	0	0	0	0	0	0	0	0	0	0	0	0	0	0	0	0
	0	0	0	0	0	0	0	0	0	0	0	0	0	0	0	0	0
	0	0	0	0	0	0	0	0	0	0	0	0	0	0	0	0	0
	0	0	0	0	0	0	0	0	0	0	0	0	0	0	0	0	0
	0	0	0	0	0	0	0	0	0	0	0	0	0	0	0	0	0
	0	0	0	0	0	0	0	0	0	0	0	0	0	0	0	0	0
	0	0	0	0	0	0	0	0	0	0	0	0	0	0	0	0	0
	0	0	0	0	0	0	0	0	0	0	0	0	0	0	0	0	0
	0	0	0	0	0	0	0	0	0	0	0	0	0	0	0	0	0
	0	0	0	0	0	0	0	0	0	0	0	0	0	0	0	0	0
	0	0	0	0	0	0	0	0	0	0	0	0	0	0	0	0	0
	0	0	0	0	0	0	0	0	0	0	0	0	0	0	0	0	0
	0	0	0	0	0	0	0	0	0	0	0	0	0	0	0	0	0
	0	0	0	0	0	0	0	0	0	0	0	0	0	0	0	0	0
	0	0	0	0	0	0	0	0	0	0	0	0	0	0	0	0	0
	0	0	0	0	0	0	0	0	0	0	0	0	0	0	0	0	0
	0	0	0	0	0	0	0	0	0	0	0	0	0	0	0	0	0
	0	0	0	0	0	0	0	0	0	0	0	0	0	0	0	0	0
	0	0	0	0	0	0	0	0	0	0	0	0	0	0	0	0	0
	0	0	0	0	0	0	0	0	0	0	0	0	0	0	0	0	0
	0	0	0	0	0	0	0	0	0	0	0	0	0	0	0	0	0
	0	0	0	0	0	0	0	0	0	0	0	0	0	0	0	0	0
	0	0	0	0	0	0	0	0	0	0	0	0	0	0	0	0	0
	0	0	0	0	0	0	0	0	0	0	0	0	0	0	0	0	0
	0	0	0	0	0	0	0	0	0	0	0	0	0	0	0	0	0
	0	0	0	0	0	0	0	0	0	0	0	0	0	0	0	0	0
	0	0	0	0	0	0	0	0	0	0	0	0	0	0	0	0	0
	0	0	0	0	0	0	0	0	0	0	0	0	0	0	0	0	0
	0	0	0	0	0	0	0	0	0	0	0	0	0	0	0	0	0
	0	0	0	0	0	0	0	0	0	0	0	0	0	0	0	0	0
	0	0	0	0	0	0	0	0	0	0	0	0	0	0	0	0	0
	0	0	0	0	0	0	0	0	0	0	0	0	0	0	0	0	0
	0	0	0	0	0	0	0	0	0	0	0	0	0	0	0	0	0
	0	0	0	0	0	0	0	0	0	0	0	0	0	0	0	0	0
	0	0	0	0	0	0	0	0	0	0	0	0	0	0	0	0	0
	0	0	0	0	0	0	0	0	0	0	0	0	0	0	0	0	0
	0	0	0	0	0	0	0	0	0	0	0	0	0	0	0	0	0
	0	0	0	0	0	0	0	0	0	0	0	0	0	0	0	0	0
	0	0	0	0	0	0	0	0	0	0	0	0	0	0	0	0	0
	0	0	0	0	0	0	0	0	0	0	0	0	0	0	0	0	0
	0	0	0	0	0	0	0	0	0	0	0	0	0	0	0	0	0
	0	0	0	0	0	0	0	0	0	0	0	0	0	0	0	0	0
	0	0	0	0	0	0	0	0	0	0	0	0	0	0	0	0	0
	0	0	0	0	0	0	0	0	0	0	0	0	0	0	0	0	0
	0	0	0	0	0	0	0	0	0	0	0	0	0	0	0	0	0
	0	0	0	0	0	0	0	0	0	0	0	0	0	0	0	0	0
	0	0	0	0	0	0	0	0	0	0	0	0	0	0	0	0	0
	0	0	0	0	0	0	0	0	0	0	0	0	0	0	0	0	0
	0	0	0	0	0	0	0	0	0	0	0	0	0	0	0	0	0
	0	0	0	0	0	0	0	0	0	0	0	0	0	0	0	0	0
	0	0	0	0	0	0	0	0	0	0	0	0	0	0	0	0	0
	0	0	0	0	0	0	0	0	0	0	0	0	0	0	0	0	0
	0	0	0	0	0	0	0	0	0	0	0	0	0	0	0	0	0
	0	0	0	0	0	0	0	0	0	0	0	0	0	0	0	0	0
	0	0	0	0	0	0	0	0	0	0	0	0	0	0	0	0	0
	0	0	0	0	0	0	0	0	0	0	0	0	0	0	0	0	0
	0	0	0	0	0	0	0	0	0	0	0	0	0	0	0	0	0
	0	0	0	0	0	0	0	0	0	0	0	0	0	0	0	0	0
	0	0	0	0	0	0	0	0	0	0	0	0	0	0	0	0	0
	0	0	0	0	0	0	0	0	0	0	0	0	0	0	0	0	0
	0	0	0	0	0	0	0	0	0	0	0	0	0	0	0	0	0
	0	0	0	0	0	0	0	0	0	0	0	0	0	0	0	0	0
	0	0	0	0	0	0	0	0	0	0	0	0	0	0	0	0	0
	0	0	0	0	0	0	0	0	0	0	0	0	0	0	0	0	0
	0	0	0	0	0	0	0	0	0	0	0	0	0	0	0	0	0
	0	0	0	0	0	0	0	0	0	0	0	0	0	0	0	0	0
	0	0	0	0	0	0	0	0	0	0	0	0	0	0	0	0	0
	0	0	0	0	0	0	0	0	0	0	0	0	0	0	0	0	0
	0	0	0	0	0	0	0	0	0	0	0	0	0	0	0	0	0
	0	0	0	0	0	0	0	0	0	0	0	0	0	0	0	0	0
	0	0	0	0	0	0	0	0	0	0	0	0	0	0	0	0	0
	0	0	0	0	0	0	0	0	0	0	0	0	0	0	0	0	0
	0	0	0	0	0	0	0	0	0	0	0	0	0	0	0	0	0
	0	0	0	0	0	0	0	0	0	0	0	0	0	0	0	0	0
	0	0	0	0	0	0	0	0	0	0	0	0	0	0	0	0	0
	0	0	0	0	0	0	0	0	0	0	0	0	0	0	0	0	0
	0	0	0	0	0	0	0	0	0	0	0	0	0	0	0	0	0
	0	0	0	0	0	0	0	0	0	0	0	0	0	0	0	0	0
	0	0	0	0	0	0	0	0	0	0	0	0	0	0	0	0	0
	0	0	0	0	0	0	0	0	0	0	0	0	0	0	0	0	0
	0	0	0	0	0	0	0	0	0	0	0	0	0	0	0	0	0
	0	0	0	0	0	0	0	0	0	0	0	0	0	0	0	0	0
	0	0	0	0	0	0	0	0	0	0	0	0	0	0	0	0	0
	0	0	0	0	0	0	0	0	0	0	0	0	0	0	0	0	0
	0	0	0	0	0	0	0	0	0	0	0	0	0	0	0	0	0
	0	0	0	0	0	0	0	0	0	0	0	0	0	0	0	0	0
	0	0	0	0	0	0	0	0	0	0	0	0	0	0	0	0	0
	0	0	0	0	0	0	0	0	0	0	0	0	0	0	0	0	0
	0	0	0	0	0	0	0	0	0	0	0	0	0	0	0	0	0
	0	0	0	0	0	0	0	0	0	0	0	0	0	0	0	0	0
	0	0	0	0	0	0	0	0	0	0	0	0	0	0	0	0	0
	0	0	0	0	0	0	0	0	0	0	0	0	0	0	0	0	0
	0	0	0	0	0	0	0	0	0	0	0	0	0	0	0	0	0
	0	0	0	0	0	0	0	0	0	0	0	0	0	0	0	0	0
	0	0	0	0	0	0	0	0	0	0	0	0	0	0	0	0	0
	0	0	0	0	0	0	0	0	0	0	0	0	0	0	0	0	0
	0	0	0	0	0	0	0	0	0	0	0	0	0	0	0	0	0
	0	0	0	0	0	0	0	0	0	0	0	0	0	0	0	0	0
	0	0	0	0	0	0	0	0	0	0	0	0	0	0	0	0	0
	0	0	0	0	0	0	0	0	0	0	0	0	0	0	0	0	0
	0	0	0	0	0	0	0	0	0	0	0	0	0	0	0	0	0
	0	0	0	0	0	0	0	0	0	0	0	0	0	0	0	0	0
	0	0	0	0	0	0	0	0	0	0	0	0	0	0	0	0	0
	0	0	0	0	0	0	0	0	0	0	0	0	0	0	0	0	0
	0	0	0	0	0	0	0	0	0	0	0	0	0	0	0	0	0
	0	0	0	0	0	0	0	0	0	0	0	0	0	0	0	0	0
	0	0	0	0	0	0	0	0	0	0	0	0	0	0	0	0	0
	0	0	0	0	0	0	0	0	0	0	0	0	0	0	0	0	0
	0	0	0	0	0	0	0	0	0	0	0	0	0	0	0	0	0
	0	0	0	0	0	0	0	0	0	0	0	0	0	0	0	0	0
	0	0	0	0	0	0	0	0	0	0	0	0	0	0	0	0	0
	0	0	0	0	0	0	0	0	0	0	0	0	0	0	0	0	0
	0	0	0	0	0	0	0	0	0	0	0	0	0	0	0	0	0
	0	0	0	0	0	0	0	0	0	0	0	0	0	0	0	0	0
	0	0	0	0	0	0	0	0	0	0	0	0	0	0	0	0	0
	0	0	0	0	0	0	0	0	0	0	0	0	0	0	0	0	0
	0	0	0	0	0	0	0	0	0	0	0	0	0	0	0	0	0
	0	0	0	0	0	0	0	0	0	0	0	0	0	0	0	0	0
	0	0	0	0	0	0	0	0	0	0	0	0	0	0	0	0	0
	0	0	0	0	0	0	0	0	0	0	0	0	0	0	0	0	0
	0	0	0	0	0	0	0	0	0	0	0	0	0	0	0	0	0
	0	0	0	0	0	0	0	0	0	0	0	0	0	0	0	0	0
	0	0	0	0	0	0	0	0	0	0	0	0	0	0	0	0	0
	0	0	0	0	0	0	0	0	0	0	0	0	0	0	0	0	0
	0	0	0	0	0	0	0	0	0	0	0	0	0	0	0	0	0
	0	0	0	0	0	0	0	0	0	0	0	0	0	0	0	0	0
	0	0	0	0	0	0	0	0	0	0	0	0	0	0	0	0	0
	0	0	0	0	0	0	0	0	0	0	0	0	0	0	0	0	0
	0	0	0	0	0	0	0	0	0	0	0	0	0	0	0	0	0
	0	0	0	0	0	0	0	0	0	0	0	0	0	0	0	0	0
	0	0	0	0	0	0	0	0	0	0	0	0	0	0	0	0	0
	0	0	0	0	0	0	0	0	0	0	0	0	0	0	0	0	0
	0	0	0	0	0	0	0	0	0	0	0	0	0	0	0	0	0
	0	0	0	0	0	0	0	0	0	0	0	0	0	0	0	0	0
	0	0	0	0	0	0	0	0	0	0	0	0	0	0	0	0	0
	0	0	0	0	0	0	0	0	0	0	0	0	0	0	0	0	0
	0	0	0	0	0	0	0	0	0	0	0	0	0	0	0	0	0
	0	0	0	0	0	0	0	0	0	0	0	0	0	0	0	0	0
	0	0	0	0	0	0	0	0	0	0	0	0	0	0	0	0	0
	0	0	0	0	0	0	0	0	0	0	0	0	0	0	0	0	0
	0	0	0	0	0	0	0	0	0	0	0	0	0	0	0	0	0
	0	0	0	0	0	0	0	0	0	0	0	0	0	0	0	0	0
	0	0	0	0	0	0	0	0	0	0	0	0	0	0	0	0	0
	0	0	0	0	0	0	0	0	0	0	0	0	0	0	0	0	0
	0	0	0	0	0	0	0	0	0	0	0	0	0	0	0	0	0
	0	0	0	0	0	0	0	0	0	0	0	0	0	0	0	0	0
	0	0	0	0	0	0	0	0	0	0	0	0	0	0	0	0	0
	0	0	0	0	0	0	0	0	0	0	0	0	0	0	0	0	0
	0	0	0	0	0	0	0	0	0	0	0	0	0	0	0	0	0
	0	0	0	0	0	0	0	0	0	0	0	0	0	0	0	0	0
	0	0	0	0	0	0	0	0	0	0	0	0	0	0	0	0	0
	0	0	0	0	0	0	0	0	0	0	0	0	0	0	0	0	0
	0	0	0	0	0	0	0	0	0	0	0	0	0	0	0	0	0
	0	0	0	0	0	0	0	0	0	0	0	0	0	0	0	0	0
	0	0	0	0	0	0	0	0	0	0	0	0	0	0	0	0	0
	0	0	0	0	0	0	0	0	0	0	0	0	0	0	0	0	0
	0	0	0	0	0	0	0	0	0	0	0	0	0	0	0	0	0
	0	0	0	0	0	0	0	0	0	0	0	0	0	0	0	0	0
	0	0	0	0	0	0	0	0	0	0	0	0	0	0	0	0	0
	0	0	0	0	0	0	0	0	0	0	0	0	0	0	0	0	0
	0	0	0	0	0	0	0	0	0	0	0	0	0	0	0	0	0
	0	0	0	0	0	0	0	0	0	0	0	0	0	0	0	0	0
	0	0	0	0	0	0	0	0	0	0	0	0	0	0	0	0	0
	0	0	0	0	0	0	0	0	0	0	0	0	0	0	0	0	0
	0	0	0	0	0	0	0	0	0	0	0	0	0	0	0	0	0
	0	0	0	0	0	0	0	0	0	0	0	0	0	0	0	0	0
	0	0	0	0	0	0	0	0	0	0	0	0	0	0	0	0	0
	0	0	0	0	0	0	0	0	0	0	0	0	0	0	0	0	0
	0	0	0	0	0	0	0	0	0	0	0	0	0	0	0	0	0
	0	0	0	0	0	0	0	0	0	0	0	0	0	0	0	0	0
	0	0	0	0	0	0	0	0	0	0	0	0	0	0	0	0	0
	0	0	0	0	0	0	0	0	0	0	0	0	0	0	0	0	0
	0	0	0	0	0	0	0	0	0	0	0	0	0	0	0	0	0
	0	0	0	0	0	0	0	0	0	0	0	0	0	0	0	0	0
	0	0	0	0	0	0	0	0	0	0	0	0	0	0	0	0	0
	0	0	0	0	0	0	0	0	0	0	0	0	0	0	0	0	0
	0	0	0	0	0	0	0	0	0	0	0	0	0	0	0	0	0
	0	0	0	0	0	0	0	0	0	0	0	0	0	0	0	0	0
	0	0	0	0	0	0	0	0	0	0	0	0	0	0	0	0	0
	0	0	0	0	0	0	0	0	0	0	0	0	0	0	0	0	0
	0	0	0	0	0	0	0	0	0	0	0	0	0	0	0	0	0
	0	0	0	0	0	0	0	0	0	0	0	0	0	0	0	0	0
	0	0	0	0	0	0	0	0	0	0	0	0	0	0	0	0	0
	0	0	0	0	0	0	0	0	0	0	0	0	0	0	0	0	0
	0	0	0	0	0	0	0	0	0	0	0	0	0	0	0	0	0
	0	0	0	0	0	0	0	0	0	0	0	0	0	0	0	0	0
	0	0	0	0	0	0	0	0	0	0	0	0	0	0	0	0	0
	0	0	0	0	0	0	0	0	0	0	0	0	0	0	0	0	0
	0	0	0	0	0	0	0	0	0	0	0	0	0	0	0	0	0
	0	0	0	0	0	0	0	0	0	0	0	0	0	0	0	0	0
	0	0	0	0	0	0	0	0	0	0	0	0	0	0	0	0	0
	0	0	0	0	0	0	0	0	0	0	0	0	0	0	0	0	0
	0	0	0	0	0	0	0	0	0	0	0	0	0	0	0	0	0
	0	0	0	0	0	0	0	0	0	0	0	0	0	0	0	0	0
	0	0	0	0	0	0	0	0	0	0	0	0	0	0	0	0	0
	0	0	0	0	0	0	0	0	0	0	0	0	0	0	0	0	0
	0	0	0	0	0	0	0	0	0	0	0	0	0	0	0	0	0
	0	0	0	0	0	0	0	0	0	0	0	0	0	0	0	0	0
	0	0	0	0	0	0	0	0	0	0	0	0	0	0	0	0	0
	0	0	0	0	0	0	0	0	0	0	0	0	0	0	0	0	0
	0	0	0	0	0	0	0	0	0	0	0	0	0	0	0	0	0
	0	0	0	0	0	0	0	0	0	0	0	0	0	0	0	0	0
	0	0	0	0	0	0	0	0	0	0	0	0	0	0	0	0	0
	0	0	0	0	0	0	0	0	0	0	0	0	0	0	0	0	0
	0	0	0	0	0	0	0	0	0	0	0	0	0	0	0	0	0
	0	0	0	0	0	0	0	0	0	0	0	0	0	0	0	0	0
	0	0	0	0	0	0	0	0	0	0	0	0	0	0	0	0	0
	0	0	0	0	0	0	0	0	0	0	0	0	0	0	0	0	0
	0	0	0	0	0	0	0	0	0	0	0	0	0	0	0	0	0
	0	0	0	0	0	0	0	0	0	0	0	0	0	0	0	0	0
	0	0	0	0	0	0	0	0	0	0	0	0	0	0	0	0	0
	0	0	0	0	0	0	0	0	0	0	0	0	0	0	0	0	0
	0	0	0	0	0	0	0	0	0	0	0	0	0	0	0	0	0
	0	0	0	0	0	0	0	0	0	0	0	0	0	0	0	0	0
	0	0	0	0	0	0	0	0	0	0	0	0	0	0	0	0	0
	0	0	0	0	0	0	0	0	0	0	0	0	0	0	0	0	0
	0	0	0	0	0	0	0	0	0	0	0	0	0	0	0	0	0
	0	0	0	0	0	0	0	0	0	0	0	0	0	0	0	0	0
	0	0	0	0	0	0	0	0	0	0	0	0	0	0	0	0	0
	0	0	0	0	0	0	0	0	0	0	0	0	0	0	0	0	0
	0	0	0	0	0	0	0	0	0	0	0	0	0	0	0	0	0
	0	0	0	0	0	0	0	0	0	0	0	0	0	0	0	0	0
	0	0	0	0	0	0	0	0	0	0	0	0	0	0	0	0	0
	0	0	0	0	0	0	0	0	0	0	0	0	0	0	0	0	0
	0	0	0	0	0	0	0	0	0	0	0	0	0	0	0	0	0
	0	0	0	0	0	0	0	0	0	0	0	0	0	0	0	0	0
	0	0	0	0	0	0	0	0	0	0	0	0	0	0	0	0	0
	0	0	0	0	0	0	0	0	0	0	0	0	0	0	0	0	0
	0	0	0	0	0	0	0	0	0	0	0	0	0	0	0	0	0
	0	0	0	0	0	0	0	0	0	0	0	0	0	0	0	0	0
	0	0	0	0	0	0	0	0	0	0	0	0	0	0	0	0	0
	0	0	0	0	0	0	0	0	0	0	0	0	0	0	0	0	0
	0	0	0	0	0	0	0	0	0	0	0	0	0	0	0	0	0
	0	0	0	0	0	0	0	0	0	0	0	0	0	0	0	0	0
	0	0	0	0	0	0	0	0	0	0	0	0	0	0	0	0	0
	0	0	0	0	0	0	0	0	0	0	0	0	0	0	0	0	0
	0	0	0	0	0	0	0	0	0	0	0	0	0	0	0	0	0
	0	0	0	0	0	0	0	0	0	0	0	0	0	0	0	0	0
	0	0	0	0	0	0	0	0	0	0	0	0	0	0	0	0	0
	0	0	0	0	0	0	0	0	0	0	0	0	0	0	0	0	0
	0	0	0	0	0	0	0	0	0	0	0	0	0	0	0	0	0
	0	0	0	0	0	0	0	0	0	0	0	0	0	0	0	0	0
	0	0	0	0	0	0	0	0	0	0	0	0	0	0	0	0	0
	0	0	0	0	0	0	0	0	0	0	0	0	0	0	0	0	0
	0	0	0	0	0	0	0	0	0	0	0	0	0	0	0	0	0
	0	0	0	0	0	0	0	0	0	0	0	0	0	0	0	0	0
	0	0	0	0	0	0	0	0	0	0	0	0	0	0	0	0	0
	0	0	0	0	0	0	0	0	0	0	0	0	0	0	0	0	0
	0	0	0	0	0	0	0	0	0	0	0	0	0	0	0	0	0
	0	0	0	0	0	0	0	0	0	0	0	0	0	0	0	0	0
	0	0	0	0	0	0	0	0	0	0	0	0	0	0	0	0	0
	0	0	0	0	0	0	0	0	0	0	0	0	0	0	0	0	0
	0	0	0	0	0	0	0	0	0	0	0	0	0	0	0	0	0
	0	0	0	0	0	0	0	0	0	0	0	0	0	0	0	0	0
	0	0	0	0	0	0	0	0	0	0	0	0	0	0	0	0	0
	0	0	0	0	0	0	0	0	0	0	0	0	0	0	0	0	0
	0	0	0	0	0	0	0	0	0	0	0	0	0	0	0	0	0
	0	0	0	0	0	0	0	0	0	0	0	0	0	0	0	0	0
	0	0	0	0	0	0	0	0	0	0	0	0	0	0	0	0	0
	0	0	0	0	0	0	0	0	0	0	0	0	0	0	0	0	0
	0	0	0	0	0	0	0	0	0	0	0	0	0	0	0	0	0
	0	0	0	0	0	0	0	0	0	0	0	0	0	0	0	0	0
	0	0	0	0	0	0	0	0	0	0	0	0	0	0	0	0	0
	0	0	0	0	0	0	0	0	0	0	0	0	0	0	0	0	0
	0	0	0	0	0	0	0	0	0	0	0	0	0	0	0	0	0
	0	0	0	0	0	0	0	0	0	0	0	0	0	0	0	0	0
	0	0	0	0	0	0	0	0	0	0	0	0	0	0	0	0	0
	0	0	0	0	0	0	0	0	0	0	0	0	0	0	0	0	0
	0	0	0	0	0	0	0	0	0	0	0	0	0	0	0	0	0
	0	0	0	0	0	0	0	0	0	0	0	0	0	0	0	0	0
	0	0	0	0	0	0	0	0	0	0	0	0	0	0	0	0	0
	0	0	0	0	0	0	0	0	0	0	0	0	0	0	0	0	0
	0	0	0	0	0	0	0	0	0	0	0	0	0	0	0	0	0
	0	0	0	0	0	0	0	0	0	0	0	0	0	0	0	0	0
	0	0	0	0	0	0	0	0	0	0	0	0	0	0	0	0	0
	0	0	0	0	0	0	0	0	0	0	0	0	0	0	0	0	0
	0	0	0	0	0	0	0	0	0	0	0	0	0	0	0	0	0
	0	0	0	0	0	0	0	0	0	0	0	0	0	0	0	0	0
	0	0	0	0	0	0	0	0	0	0	0	0	0	0	0	0	0
	0	0	0	0	0	0	0	0	0	0	0	0	0	0	0	0	0
	0	0	0	0	0	0	0	0	0	0	0	0	0	0	0	0	0
	0	0	0	0	0	0	0	0	0	0	0	0	0	0	0	0	0
	0	0	0	0	0	0	0	0	0	0	0	0	0	0	0	0	0
	0	0	0	0	0	0	0	0	0	0	0	0	0	0	0	0	0
	0	0	0	0	0	0	0	0	0	0	0	0	0	0	0	0	0
	0	0	0	0	0	0	0	0	0	0	0	0	0	0	0	0	0
	0	0	0	0	0	0	0	0	0	0	0	0	0	0	0	0	0
	0	0	0	0	0	0	0	0	0	0	0	0	0	0	0	0	0
	0	0	0	0	0	0	0	0	0	0	0	0	0	0	0	0	0
	0	0	0	0	0	0	0	0	0	0	0	0	0	0	0	0	0
	0	0	0	0	0	0	0	0	0	0	0	0	0	0	0	0	0
	0	0	0	0	0	0	0	0	0	0	0	0	0	0	0	0	0
	0	0	0	0	0	0	0	0	0	0	0	0	0	0	0	0	0
	0	0	0	0	0	0	0	0	0	0	0	0	0	0	0	0	0
	0	0	0	0	0	0	0	0	0	0	0	0	0	0	0	0	0
	0	0	0	0	0	0	0	0	0	0	0	0	0	0	0	0	0
	0	0	0	0	0	0	0	0	0	0	0	0	0	0	0	0	0
	0	0	0	0	0	0	0	0	0	0	0	0	0	0	0	0	0
	0	0	0	0	0	0	0	0	0	0	0	0	0	0	0	0	0
	0	0	0	0	0	0	0	0	0	0	0	0	0	0	0	0	0
	0	0	0	0	0	0	0	0	0	0	0	0	0	0	0	0	0
	0	0	0	0	0	0	0	0	0	0	0	0	0	0	0	0	0
	0	0	0	0	0	0	0	0	0	0	0	0	0	0	0	0	0
	0	0	0	0	0	0	0	0	0	0	0	0	0	0	0	0	0
	0	0	0	0	0	0	0	0	0	0	0	0	0	0	0	0	0
	0	0	0	0	0	0	0	0	0	0	0	0	0	0	0	0	0
	0	0	0	0	0	0	0	0	0	0	0	0	0	0	0	0	0
	0	0	0	0	0	0	0	0	0	0	0	0	0	0	0	0	0
	0	0	0	0	0	0	0	0	0	0	0	0	0	0	0	0	0
	0	0	0	0	0	0	0	0	0	0	0	0	0	0	0	0	0
	0	0	0	0	0	0	0	0	0	0	0	0	0	0	0	0	0
	0	0	0	0	0	0	0	0	0	0	0	0	0	0	0	0	0
	0	0	0	0	0	0	0	0	0	0	0	0	0	0	0	0	0
	0	0	0	0	0	0	0	0	0	0	0	0	0	0	0	0	0
	0	0	0	0	0	0	0	0	0	0	0	0	0	0	0	0	0
	0	0	0	0	0	0	0	0	0	0	0	0	0	0	0	0	0
	0	0	0	0	0	0	0	0	0	0	0	0	0	0	0	0	0
	0	0	0	0	0	0	0	0	0	0	0	0	0	0	0	0	0
	0	0	0	0	0	0	0	0	0	0	0	0	0	0	0	0	0
	0	0	0	0	0	0	0	0	0	0	0	0	0	0	0	0	0
	0	0	0	0	0	0	0	0	0	0	0	0	0	0	0	0	0
	0	0	0	0	0	0	0	0	0	0	0	0	0	0	0	0	0
	0	0	0	0	0	0	0	0	0	0	0	0	0	0	0	0	0
	0	0	0	0	0	0	0	0	0	0	0	0	0	0	0	0	0
	0	0	0	0	0	0	0	0	0	0	0	0	0	0	0	0	0
	0	0	0	0	0	0	0	0	0	0	0	0	0	0	0	0	0
	0	0	0	0	0	0	0	0	0	0	0	0	0	0	0	0	0
	0	0	0	0	0	0	0	0	0	0	0	0	0	0	0	0	0
	0	0	0	0	0	0	0	0	0	0	0	0	0	0	0	0	0
	0	0	0	0	0	0	0	0	0	0	0	0	0	0	0	0	0
	0	0	0	0	0	0	0	0	0	0	0	0	0	0	0	0	0
	0	0	0	0	0	0	0	0	0	0	0	0	0	0	0	0	0
	0	0	0	0	0	0	0	0	0	0	0	0	0	0	0	0	0
	0	0	0	0	0	0	0	0	0	0	0	0	0	0	0	0	0
	0	0	0	0	0	0	0	0	0	0	0	0	0	0	0	0	0
	0	0	0	0	0	0	0	0	0	0	0	0	0	0	0	0	0
	0	0	0	0	0	0	0	0	0	0	0	0	0	0	0	0	0
	0	0	0	0	0	0	0	0	0	0	0	0	0	0	0	0	0
	0	0	0	0	0	0	0	0	0	0	0	0	0	0	0	0	0
	0	0	0	0	0	0	0	0	0	0	0	0	0	0	0	0	0
	0	0	0	0	0	0	0	0	0	0	0	0	0	0	0	0	0
	0	0	0	0	0	0	0	0	0	0	0	0	0	0	0	0	0
	0	0	0	0	0	0	0	0	0	0	0	0	0	0	0	0	0
	0	0	0	0	0	0	0	0	0	0	0	0	0	0	0	0	0
	0	0	0	0	0	0	0	0	0	0	0	0	0	0	0	0	0
	0	0	0	0	0	0	0	0	0	0	0	0	0	0	0	0	0
	0	0	0	0	0	0	0	0	0	0	0	0	0	0	0	0	0
	0	0	0	0	0	0	0	0	0	0	0	0	0	0	0	0	0
	0	0	0	0	0	0	0	0	0	0	0	0	0	0	0	0	0
	0	0	0	0	0	0	0	0	0	0	0	0	0	0	0	0	0
	0	0	0	0	0	0	0	0	0	0	0	0	0	0	0	0	0
	0	0	0	0	0	0	0	0	0	0	0	0	0	0	0	0	0
	0	0	0	0	0	0	0	0	0	0	0	0	0	0	0	0	0
	0	0	0	0	0	0	0	0	0	0	0	0	0	0	0	0	0
	0	0	0	0	0	0	0	0	0	0	0	0	0	0	0	0	0
	0	0	0	0	0	0	0	0	0	0	0	0	0	0	0	0	0
	0	0	0	0	0	0	0	0	0	0	0	0	0	0	0	0	0
	0	0	0	0	0	0	0	0	0	0	0	0	0	0	0	0	0
	0	0	0	0	0	0	0	0	0	0	0	0	0	0	0	0	0
	0	0	0	0	0	0	0	0	0	0	0	0	0	0	0	0	0
	0	0	0	0	0	0	0	0	0	0	0	0	0	0	0	0	0
	0	0	0	0	0	0	0	0	0	0	0	0	0	0	0	0	0
	0	0	0	0	0	0	0	0	0	0	0	0	0	0	0	0	0
[truncated: 63,539 more rows]

[truncated: 6 more sheets: fig3c, fig3d, fig3e, fig4c, fig4d, fig4f]
